# Supplementary material for: Effectiveness of a LED flashlight technique in reducing livestock depredation by lions (Panthera leo) around Nairobi National Park, Kenya
Source: PLoS One. 2018 Jan 31;13(1):e0190898. doi: 10.1371/journal.pone.0190898 (PMC5791975; doi:10.1371/journal.pone.0190898)
Supplement: S2 File — (XLSX) [file pone.0190898.s006.xlsx]

## Sheet: StR4
Lat	Lon	Code	Gr1	Gr2	DistPark	Years	Flashlight	Self	ComYear	CompleteYear	AttackExPerience	EXPAtt	Attnight	AttDay	TimeAtt	NoSpp	NoCases	NightCases	DayCases	RainMean	UnSafDays	SafDays
-1.43734	36.8873	1	1	2	2510.35	2007	No	None	1	Yes	Yes	1	1	0	Night	3	1	1	0	63.7	0.00273973	364.997
-1.43734	36.8873	1	1	2	2510.35	2008	No	None	1	Yes	Yes	1	1	0	Night	2	1	1	0	71.6	0.00273973	364.997
-1.43734	36.8873	1	1	2	2510.35	2009	No	None	1	Yes	No	0	0	0	No	0	0	0	0	59.2	0	365
-1.43734	36.8873	1	1	2	2510.35	2010	No	None	1	Yes	No	0	0	0	No	0	0	0	0	91.3	0	365
-1.43734	36.8873	1	1	2	2510.35	2011	No	None	1	Yes	No	0	0	0	No	0	0	0	0	82.6	0	365
-1.43734	36.8873	1	1	2	2510.35	2012	No	None	1	Yes	Yes	1	1	1	Night	4	3	2	1	102.6	0.00821918	364.992
-1.43734	36.8873	1	1	2	2510.35	2013	No	None	1	Yes	Yes	1	1	1	Night	2	2	1	1	74.1	0.00547945	364.995
-1.43734	36.8873	1	1	2	2510.35	2014	Yes	None	0	Yes	Yes	1	1	0	Night	2	2	2	0	68.2	0.00547945	364.995
-1.43734	36.8873	1	1	2	2510.35	2015	Yes	None	1	Yes	No	0	0	0	No	0	0	0	0	81.9	0	365
-1.43734	36.8873	1	1	2	2510.35	2016	Yes	None	0	No	No	0	0	0	No	0	0	0	0	NA	0	365
-1.43787	36.89	2	1	2	2441.12	2007	No	None	1	Yes	No	0	0	0	No	0	0	0	0	63.7	0	365
-1.43787	36.89	2	1	2	2441.12	2008	No	None	1	Yes	No	0	0	0	No	0	0	0	0	71.6	0	365
-1.43787	36.89	2	1	2	2441.12	2009	No	None	1	Yes	Yes	1	1	1	Night	3	2	1	1	59.2	0.00547945	364.995
-1.43787	36.89	2	1	2	2441.12	2010	No	None	1	Yes	No	0	0	0	No	0	0	0	0	91.3	0	365
-1.43787	36.89	2	1	2	2441.12	2011	No	None	1	Yes	Yes	1	1	0	Night	1	1	1	0	82.6	0.00273973	364.997
-1.43787	36.89	2	1	2	2441.12	2012	No	None	1	Yes	Yes	1	1	0	Night	2	2	2	0	102.6	0.00547945	364.995
-1.43787	36.89	2	1	2	2441.12	2013	No	None	1	Yes	No	0	0	0	No	0	0	0	0	74.1	0	365
-1.43787	36.89	2	1	2	2441.12	2014	No	None	1	Yes	Yes	1	1	1	Night	6	2	1	1	68.2	0.00547945	364.995
-1.43787	36.89	2	1	2	2441.12	2015	No	None	1	Yes	Yes	1	1	0	Night	12	2	2	0	81.9	0.00547945	364.995
-1.43787	36.89	2	1	2	2441.12	2016	Yes	Fonnap	0	No	Yes	1	1	0	Night	4	1	1	0	NA	0.00273973	364.997
-1.43888	36.8875	3	1	2	2655.5	2007	No	None	1	Yes	No	0	0	0	No	0	0	0	0	63.7	0	365
-1.43888	36.8875	3	1	2	2655.5	2008	No	None	1	Yes	No	0	0	0	No	0	0	0	0	71.6	0	365
-1.43888	36.8875	3	1	2	2655.5	2009	No	None	1	Yes	No	0	0	0	No	0	0	0	0	59.2	0	365
-1.43888	36.8875	3	1	2	2655.5	2010	No	None	1	Yes	Yes	1	1	0	Night	2	1	1	0	91.3	0.00273973	364.997
-1.43888	36.8875	3	1	2	2655.5	2011	No	None	1	Yes	Yes	1	1	0	Night	2	1	1	0	82.6	0.00273973	364.997
-1.43888	36.8875	3	1	2	2655.5	2012	No	None	1	Yes	Yes	1	1	0	Night	3	1	1	0	102.6	0.00273973	364.997
-1.43888	36.8875	3	1	2	2655.5	2013	No	None	1	Yes	Yes	1	1	0	Night	1	1	1	0	74.1	0.00273973	364.997
-1.43888	36.8875	3	1	2	2655.5	2014	No	None	0	Yes	Yes	1	1	0	Night	4	1	1	0	68.2	0.00273973	364.997
-1.43888	36.8875	3	1	2	2655.5	2015	No	None	1	Yes	Yes	1	1	0	Night	4	1	1	0	81.9	0.00273973	364.997
-1.43888	36.8875	3	1	2	2655.5	2016	Yes	Fonnap	0	No	Yes	1	1	0	Night	1	1	1	0	NA	0.00273973	364.997
-1.44547	36.8907	4	1	2	3178.7	2007	No	None	1	Yes	No	0	0	0	No	0	0	0	0	63.7	0	365
-1.44547	36.8907	4	1	2	3178.7	2008	No	None	1	Yes	No	0	0	0	No	0	0	0	0	71.6	0	365
-1.44547	36.8907	4	1	2	3178.7	2009	No	None	1	Yes	No	0	0	0	No	0	0	0	0	59.2	0	365
-1.44547	36.8907	4	1	2	3178.7	2010	No	None	1	Yes	No	0	0	0	No	0	0	0	0	91.3	0	365
-1.44547	36.8907	4	1	2	3178.7	2011	No	None	1	Yes	No	0	0	0	No	0	0	0	0	82.6	0	365
-1.44547	36.8907	4	1	2	3178.7	2012	No	None	1	Yes	No	0	0	0	No	0	0	0	0	102.6	0	365
-1.44547	36.8907	4	1	2	3178.7	2013	No	None	1	Yes	No	0	0	0	No	0	0	0	0	74.1	0	365
-1.44547	36.8907	4	1	2	3178.7	2014	No	None	1	Yes	No	0	0	0	No	0	0	0	0	68.2	0	365
-1.44547	36.8907	4	1	2	3178.7	2015	No	None	1	Yes	No	0	0	0	No	0	0	0	0	81.9	0	365
-1.44547	36.8907	4	1	2	3178.7	2016	No	None	0	No	Yes	1	1	0	Night	1	1	1	0	NA	0.00273973	364.997
-1.45288	36.8961	5	1	2	3684.84	2007	No	None	1	Yes	No	0	0	0	No	0	0	0	0	63.7	0	365
-1.45288	36.8961	5	1	2	3684.84	2008	No	None	1	Yes	No	0	0	0	No	0	0	0	0	71.6	0	365
-1.45288	36.8961	5	1	2	3684.84	2009	No	None	1	Yes	No	0	0	0	No	0	0	0	0	59.2	0	365
-1.45288	36.8961	5	1	2	3684.84	2010	No	None	1	Yes	No	0	0	0	No	0	0	0	0	91.3	0	365
-1.45288	36.8961	5	1	2	3684.84	2011	No	None	1	Yes	No	0	0	0	No	0	0	0	0	82.6	0	365
-1.45288	36.8961	5	1	2	3684.84	2012	No	None	1	Yes	No	0	0	0	No	0	0	0	0	102.6	0	365
-1.45288	36.8961	5	1	2	3684.84	2013	No	None	1	Yes	No	0	0	0	No	0	0	0	0	74.1	0	365
-1.45288	36.8961	5	1	2	3684.84	2014	No	None	1	Yes	No	0	0	0	No	0	0	0	0	68.2	0	365
-1.45288	36.8961	5	1	2	3684.84	2015	No	None	1	Yes	Yes	1	1	0	Night	5	1	1	0	81.9	0.00273973	364.997
-1.45288	36.8961	5	1	2	3684.84	2016	No	None	0	No	No	0	0	0	No	0	0	0	0	NA	0	365
-1.4467	36.8972	6	0	2	3008.77	2007	No	None	1	Yes	No	0	0	0	No	0	0	0	0	63.7	0	365
-1.4467	36.8972	6	0	2	3008.77	2008	No	None	1	Yes	No	0	0	0	No	0	0	0	0	71.6	0	365
-1.4467	36.8972	6	0	2	3008.77	2009	No	None	1	Yes	No	0	0	0	No	0	0	0	0	59.2	0	365
-1.4467	36.8972	6	0	2	3008.77	2010	No	None	1	Yes	No	0	0	0	No	0	0	0	0	91.3	0	365
-1.4467	36.8972	6	0	2	3008.77	2011	No	None	1	Yes	No	0	0	0	No	0	0	0	0	82.6	0	365
-1.4467	36.8972	6	0	2	3008.77	2012	No	None	1	Yes	No	0	0	0	No	0	0	0	0	102.6	0	365
-1.4467	36.8972	6	0	2	3008.77	2013	No	None	1	Yes	No	0	0	0	No	0	0	0	0	74.1	0	365
-1.4467	36.8972	6	0	2	3008.77	2014	No	None	1	Yes	No	0	0	0	No	0	0	0	0	68.2	0	365
-1.4467	36.8972	6	0	2	3008.77	2015	No	None	1	Yes	Yes	1	1	0	Night	2	1	1	0	81.9	0.00273973	364.997
-1.4467	36.8972	6	0	2	3008.77	2016	Yes	Fonnap	0	No	No	0	0	0	No	0	0	0	0	NA	0	365
-1.4356	36.8696	7	0	2	3112.41	2007	No	None	1	Yes	No	0	0	0	No	0	0	0	0	63.7	0	365
-1.4356	36.8696	7	0	2	3112.41	2008	No	None	1	Yes	No	0	0	0	No	0	0	0	0	71.6	0	365
-1.4356	36.8696	7	0	2	3112.41	2009	No	None	1	Yes	No	0	0	0	No	0	0	0	0	59.2	0	365
-1.4356	36.8696	7	0	2	3112.41	2010	No	None	1	Yes	No	0	0	0	No	0	0	0	0	91.3	0	365
-1.4356	36.8696	7	0	2	3112.41	2011	No	None	1	Yes	No	0	0	0	No	0	0	0	0	82.6	0	365
-1.4356	36.8696	7	0	2	3112.41	2012	No	None	1	Yes	Yes	1	1	0	Night	1	1	1	0	102.6	0.00273973	364.997
-1.4356	36.8696	7	0	2	3112.41	2013	No	None	1	Yes	No	0	0	0	No	0	0	0	0	74.1	0	365
-1.4356	36.8696	7	0	2	3112.41	2014	No	None	1	Yes	No	0	0	0	No	0	0	0	0	68.2	0	365
-1.4356	36.8696	7	0	2	3112.41	2015	No	None	1	Yes	No	0	0	0	No	0	0	0	0	81.9	0	365
-1.4356	36.8696	7	0	2	3112.41	2016	No	None	0	No	No	0	0	0	No	0	0	0	0	NA	0	365
-1.43319	36.8761	8	1	2	2675.29	2007	No	None	1	Yes	No	0	0	0	No	0	0	0	0	63.7	0	365
-1.43319	36.8761	8	1	2	2675.29	2008	No	None	1	Yes	No	0	0	0	No	0	0	0	0	71.6	0	365
-1.43319	36.8761	8	1	2	2675.29	2009	No	None	1	Yes	No	0	0	0	No	0	0	0	0	59.2	0	365
-1.43319	36.8761	8	1	2	2675.29	2010	No	None	1	Yes	No	0	0	0	No	0	0	0	0	91.3	0	365
-1.43319	36.8761	8	1	2	2675.29	2011	No	None	1	Yes	No	0	0	0	No	0	0	0	0	82.6	0	365
-1.43319	36.8761	8	1	2	2675.29	2012	No	None	1	Yes	Yes	1	1	0	Night	1	1	1	0	102.6	0.00273973	364.997
-1.43319	36.8761	8	1	2	2675.29	2013	No	None	1	Yes	Yes	1	1	0	Night	1	1	1	0	74.1	0.00273973	364.997
-1.43319	36.8761	8	1	2	2675.29	2014	No	None	1	Yes	No	0	0	0	No	0	0	0	0	68.2	0	365
-1.43319	36.8761	8	1	2	2675.29	2015	No	None	1	Yes	Yes	1	1	0	Night	1	1	1	0	81.9	0.00273973	364.997
-1.43319	36.8761	8	1	2	2675.29	2016	No	None	0	No	No	0	0	0	No	0	0	0	0	NA	0	365
-1.43629	36.8771	9	1	2	2895.53	2007	No	None	1	Yes	No	0	0	0	No	0	0	0	0	63.7	0	365
-1.43629	36.8771	9	1	2	2895.53	2008	No	None	1	Yes	Yes	1	1	0	Night	1	1	1	0	71.6	0.00273973	364.997
-1.43629	36.8771	9	1	2	2895.53	2009	No	None	1	Yes	No	0	0	0	No	0	0	0	0	59.2	0	365
-1.43629	36.8771	9	1	2	2895.53	2010	No	None	1	Yes	Yes	1	1	0	Night	6	3	2	1	91.3	0.00821918	364.992
-1.43629	36.8771	9	1	2	2895.53	2011	No	None	1	Yes	No	0	0	0	No	0	0	0	0	82.6	0	365
-1.43629	36.8771	9	1	2	2895.53	2012	No	None	1	Yes	Yes	1	1	0	Night	1	1	1	0	102.6	0.00273973	364.997
-1.43629	36.8771	9	1	2	2895.53	2013	No	None	1	Yes	Yes	1	1	0	Night	1	1	1	0	74.1	0.00273973	364.997
-1.43629	36.8771	9	1	2	2895.53	2014	No	None	1	Yes	No	0	0	0	No	0	0	0	0	68.2	0	365
-1.43629	36.8771	9	1	2	2895.53	2015	No	None	1	Yes	Yes	1	1	0	Night	1	1	1	0	81.9	0.00273973	364.997
-1.43629	36.8771	9	1	2	2895.53	2016	No	None	0	No	No	0	0	0	No	0	0	0	0	NA	0	365
-1.41264	36.8851	10	1	2	547.665	2007	No	None	1	Yes	No	0	0	0	No	0	0	0	0	63.7	0	365
-1.41264	36.8851	10	1	2	547.665	2008	No	None	1	Yes	Yes	1	1	0	Night	3	2	2	0	71.6	0.00547945	364.995
-1.41264	36.8851	10	1	2	547.665	2009	No	None	1	Yes	No	0	0	0	No	0	0	0	0	59.2	0	365
-1.41264	36.8851	10	1	2	547.665	2010	No	None	1	Yes	No	0	0	0	No	0	0	0	0	91.3	0	365
-1.41264	36.8851	10	1	2	547.665	2011	No	None	1	Yes	Yes	1	1	0	Night	2	2	2	0	82.6	0.00547945	364.995
-1.41264	36.8851	10	1	2	547.665	2012	No	None	1	Yes	Yes	1	1	0	Night	4	1	1	0	102.6	0.00273973	364.997
-1.41264	36.8851	10	1	2	547.665	2013	No	None	1	Yes	Yes	1	1	0	Night	15	1	1	0	74.1	0.00273973	364.997
-1.41264	36.8851	10	1	2	547.665	2014	No	None	1	Yes	No	0	0	0	No	0	0	0	0	68.2	0	365
-1.41264	36.8851	10	1	2	547.665	2015	No	Fonnap	1	No	Yes	1	1	0	Night	10	1	1	0	81.9	0.00273973	364.997
-1.41264	36.8851	10	1	2	547.665	2016	Yes	Fonnap	0	No	No	0	0	0	No	0	0	0	0	NA	0	365
-1.41225	36.8843	11	1	2	536.096	2007	No	None	1	Yes	No	0	0	0	No	0	0	0	0	63.7	0	365
-1.41225	36.8843	11	1	2	536.096	2008	No	None	1	Yes	No	0	0	0	No	0	0	0	0	71.6	0	365
-1.41225	36.8843	11	1	2	536.096	2009	No	None	1	Yes	No	0	0	0	No	0	0	0	0	59.2	0	365
-1.41225	36.8843	11	1	2	536.096	2010	No	None	1	Yes	No	0	0	0	No	0	0	0	0	91.3	0	365
-1.41225	36.8843	11	1	2	536.096	2011	No	None	1	Yes	No	0	0	0	No	0	0	0	0	82.6	0	365
-1.41225	36.8843	11	1	2	536.096	2012	No	None	1	Yes	Yes	1	1	0	Night	5	1	1	0	102.6	0.00273973	364.997
-1.41225	36.8843	11	1	2	536.096	2013	No	None	1	Yes	No	0	0	0	No	0	0	0	0	74.1	0	365
-1.41225	36.8843	11	1	2	536.096	2014	Yes	Fonnap	0	No	Yes	1	1	0	Night	1	1	1	0	68.2	0.00273973	364.997
-1.41225	36.8843	11	1	2	536.096	2015	Yes	Fonnap	1	Yes	Yes	1	1	0	Night	10	1	1	0	81.9	0.00273973	364.997
-1.41225	36.8843	11	1	2	536.096	2016	Yes	Fonnap	0	No	No	0	0	0	No	0	0	0	0	NA	0	365
-1.41275	36.8845	12	1	2	588.807	2007	No	None	1	Yes	No	0	0	0	No	0	0	0	0	63.7	0	365
-1.41275	36.8845	12	1	2	588.807	2008	No	None	1	Yes	No	0	0	0	No	0	0	0	0	71.6	0	365
-1.41275	36.8845	12	1	2	588.807	2009	No	None	1	Yes	Yes	1	1	0	Night	2	1	1	0	59.2	0.00273973	364.997
-1.41275	36.8845	12	1	2	588.807	2010	No	None	1	Yes	No	0	0	0	No	0	0	0	0	91.3	0	365
-1.41275	36.8845	12	1	2	588.807	2011	No	None	1	Yes	No	0	0	0	No	0	0	0	0	82.6	0	365
-1.41275	36.8845	12	1	2	588.807	2012	No	None	1	Yes	No	0	0	0	No	0	0	0	0	102.6	0	365
-1.41275	36.8845	12	1	2	588.807	2013	No	None	1	Yes	No	0	0	0	No	0	0	0	0	74.1	0	365
-1.41275	36.8845	12	1	2	588.807	2014	No	None	1	Yes	No	0	0	0	No	0	0	0	0	68.2	0	365
-1.41275	36.8845	12	1	2	588.807	2015	No	None	1	Yes	Yes	1	0	1	Day	1	1	0	1	81.9	0.00273973	364.997
-1.41275	36.8845	12	1	2	588.807	2016	No	None	0	No	No	0	0	0	No	0	0	0	0	NA	0	365
-1.41283	36.8746	13	1	2	631.271	2007	No	None	1	Yes	No	0	0	0	No	0	0	0	0	63.7	0	365
-1.41283	36.8746	13	1	2	631.271	2008	No	None	1	Yes	Yes	1	1	0	Night	3	1	1	0	71.6	0.00273973	364.997
-1.41283	36.8746	13	1	2	631.271	2009	No	None	1	Yes	Yes	1	0	1	Day	1	1	0	1	59.2	0.00273973	364.997
-1.41283	36.8746	13	1	2	631.271	2010	No	None	1	Yes	No	0	0	0	No	0	0	0	0	91.3	0	365
-1.41283	36.8746	13	1	2	631.271	2011	No	None	1	Yes	No	0	0	0	No	0	0	0	0	82.6	0	365
-1.41283	36.8746	13	1	2	631.271	2012	No	None	1	Yes	No	0	0	0	No	0	0	0	0	102.6	0	365
-1.41283	36.8746	13	1	2	631.271	2013	No	None	1	Yes	Yes	1	1	0	Night	2	1	1	0	74.1	0.00273973	364.997
-1.41283	36.8746	13	1	2	631.271	2014	No	None	1	Yes	No	0	0	0	No	0	0	0	0	68.2	0	365
-1.41283	36.8746	13	1	2	631.271	2015	No	None	1	Yes	Yes	1	1	0	Night	3	1	1	0	81.9	0.00273973	364.997
-1.41283	36.8746	13	1	2	631.271	2016	No	None	0	No	No	0	0	0	No	0	0	0	0	NA	0	365
-1.41274	36.8794	14	1	2	614.042	2007	No	None	1	Yes	No	0	0	0	No	0	0	0	0	63.7	0	365
-1.41274	36.8794	14	1	2	614.042	2008	No	None	1	Yes	No	0	0	0	No	0	0	0	0	71.6	0	365
-1.41274	36.8794	14	1	2	614.042	2009	No	None	1	Yes	Yes	1	1	0	Night	1	1	1	0	59.2	0.00273973	364.997
-1.41274	36.8794	14	1	2	614.042	2010	No	None	1	Yes	No	0	0	0	No	0	0	0	0	91.3	0	365
-1.41274	36.8794	14	1	2	614.042	2011	No	None	1	Yes	No	0	0	0	No	0	0	0	0	82.6	0	365
-1.41274	36.8794	14	1	2	614.042	2012	No	None	1	Yes	No	0	0	0	No	0	0	0	0	102.6	0	365
-1.41274	36.8794	14	1	2	614.042	2013	No	None	1	Yes	No	0	0	0	No	0	0	0	0	74.1	0	365
-1.41274	36.8794	14	1	2	614.042	2014	No	None	1	Yes	Yes	1	1	1	Night	3	2	1	1	68.2	0.00547945	364.995
-1.41274	36.8794	14	1	2	614.042	2015	No	None	1	Yes	Yes	1	1	0	Night	2	1	1	0	81.9	0.00273973	364.997
-1.41274	36.8794	14	1	2	614.042	2016	No	None	0	No	No	0	0	0	No	0	0	0	0	NA	0	365
-1.41274	36.8781	15	1	2	620.85	2007	No	None	1	Yes	No	0	0	0	No	0	0	0	0	63.7	0	365
-1.41274	36.8781	15	1	2	620.85	2008	No	None	1	Yes	No	0	0	0	No	0	0	0	0	71.6	0	365
-1.41274	36.8781	15	1	2	620.85	2009	No	None	1	Yes	No	0	0	0	No	0	0	0	0	59.2	0	365
-1.41274	36.8781	15	1	2	620.85	2010	No	None	1	Yes	No	0	0	0	No	0	0	0	0	91.3	0	365
-1.41274	36.8781	15	1	2	620.85	2011	No	None	1	Yes	No	0	0	0	No	0	0	0	0	82.6	0	365
-1.41274	36.8781	15	1	2	620.85	2012	No	None	1	Yes	Yes	1	1	0	Night	1	1	1	0	102.6	0.00273973	364.997
-1.41274	36.8781	15	1	2	620.85	2013	No	None	1	Yes	No	0	0	0	No	0	0	0	0	74.1	0	365
-1.41274	36.8781	15	1	2	620.85	2014	No	None	1	Yes	No	0	0	0	No	0	0	0	0	68.2	0	365
-1.41274	36.8781	15	1	2	620.85	2015	Yes	Fonnap	0	No	No	0	0	0	No	0	0	0	0	81.9	0	365
-1.41274	36.8781	15	1	2	620.85	2016	Yes	Fonnap	0	No	Yes	1	0	1	Day	3	1	0	1	NA	0.00273973	364.997
-1.43057	36.8881	16	1	2	1788.83	2007	No	None	1	Yes	No	0	0	0	No	0	0	0	0	63.7	0	365
-1.43057	36.8881	16	1	2	1788.83	2008	No	None	1	Yes	Yes	1	1	0	Night	16	1	1	0	71.6	0.00273973	364.997
-1.43057	36.8881	16	1	2	1788.83	2009	No	None	1	Yes	No	0	0	0	No	0	0	0	0	59.2	0	365
-1.43057	36.8881	16	1	2	1788.83	2010	No	None	1	Yes	Yes	1	1	0	Night	3	2	2	0	91.3	0.00547945	364.995
-1.43057	36.8881	16	1	2	1788.83	2011	No	None	1	Yes	Yes	1	1	1	Night	3	3	2	1	82.6	0.00821918	364.992
-1.43057	36.8881	16	1	2	1788.83	2012	No	None	1	Yes	Yes	1	1	0	Night	5	1	1	0	102.6	0.00273973	364.997
-1.43057	36.8881	16	1	2	1788.83	2013	No	None	1	Yes	No	0	0	0	No	0	0	0	0	74.1	0	365
-1.43057	36.8881	16	1	2	1788.83	2014	No	None	1	Yes	Yes	1	1	0	Night	2	1	1	0	68.2	0.00273973	364.997
-1.43057	36.8881	16	1	2	1788.83	2015	No	None	1	Yes	No	0	0	0	No	0	0	0	0	81.9	0	365
-1.43057	36.8881	16	1	2	1788.83	2016	No	None	0	No	No	0	0	0	No	0	0	0	0	NA	0	365
-1.42459	36.9008	17	0	2	728.303	2007	No	None	1	Yes	No	0	0	0	No	0	0	0	0	63.7	0	365
-1.42459	36.9008	17	0	2	728.303	2008	No	None	1	Yes	No	0	0	0	No	0	0	0	0	71.6	0	365
-1.42459	36.9008	17	0	2	728.303	2009	No	None	1	Yes	No	0	0	0	No	0	0	0	0	59.2	0	365
-1.42459	36.9008	17	0	2	728.303	2010	No	None	1	Yes	No	0	0	0	No	0	0	0	0	91.3	0	365
-1.42459	36.9008	17	0	2	728.303	2011	No	None	1	Yes	No	0	0	0	No	0	0	0	0	82.6	0	365
-1.42459	36.9008	17	0	2	728.303	2012	Yes	Fonnap	0	No	No	0	0	0	No	0	0	0	0	102.6	0	365
-1.42459	36.9008	17	0	2	728.303	2013	Yes	Fonnap	1	Yes	No	0	0	0	No	0	0	0	0	74.1	0	365
-1.42459	36.9008	17	0	2	728.303	2014	Yes	Fonnap	1	Yes	No	0	0	0	No	0	0	0	0	68.2	0	365
-1.42459	36.9008	17	0	2	728.303	2015	No	Fonnap	1	No	Yes	1	1	0	Night	3	1	1	0	81.9	0.00273973	364.997
-1.42459	36.9008	17	0	2	728.303	2016	Yes	Fonnap	0	No	No	0	0	0	No	0	0	0	0	NA	0	365
-1.42343	36.9009	18	1	2	488.488	2007	No	None	1	Yes	No	0	0	0	No	0	0	0	0	63.7	0	365
-1.42343	36.9009	18	1	2	488.488	2008	No	None	1	Yes	No	0	0	0	No	0	0	0	0	71.6	0	365
-1.42343	36.9009	18	1	2	488.488	2009	No	None	1	Yes	No	0	0	0	No	0	0	0	0	59.2	0	365
-1.42343	36.9009	18	1	2	488.488	2010	No	None	1	Yes	No	0	0	0	No	0	0	0	0	91.3	0	365
-1.42343	36.9009	18	1	2	488.488	2011	No	None	1	Yes	No	0	0	0	No	0	0	0	0	82.6	0	365
-1.42343	36.9009	18	1	2	488.488	2012	No	None	1	Yes	No	0	0	0	No	0	0	0	0	102.6	0	365
-1.42343	36.9009	18	1	2	488.488	2013	No	None	1	Yes	Yes	1	0	1	Day	1	1	0	1	74.1	0.00273973	364.997
-1.42343	36.9009	18	1	2	488.488	2014	No	None	1	Yes	No	0	0	0	No	0	0	0	0	68.2	0	365
-1.42343	36.9009	18	1	2	488.488	2015	No	None	1	Yes	No	0	0	0	No	0	0	0	0	81.9	0	365
-1.42343	36.9009	18	1	2	488.488	2016	No	None	0	No	No	0	0	0	No	0	0	0	0	NA	0	365
-1.42126	36.8901	19	1	2	755.673	2007	No	None	1	Yes	No	0	0	0	No	0	0	0	0	63.7	0	365
-1.42126	36.8901	19	1	2	755.673	2008	No	None	1	Yes	No	0	0	0	No	0	0	0	0	71.6	0	365
-1.42126	36.8901	19	1	2	755.673	2009	No	None	1	Yes	No	0	0	0	No	0	0	0	0	59.2	0	365
-1.42126	36.8901	19	1	2	755.673	2010	No	None	1	Yes	Yes	1	1	0	Night	1	1	1	0	91.3	0.00273973	364.997
-1.42126	36.8901	19	1	2	755.673	2011	No	None	1	Yes	No	0	0	0	No	0	0	0	0	82.6	0	365
-1.42126	36.8901	19	1	2	755.673	2012	No	None	1	Yes	No	0	0	0	No	0	0	0	0	102.6	0	365
-1.42126	36.8901	19	1	2	755.673	2013	No	None	1	Yes	Yes	1	1	0	Night	1	1	1	0	74.1	0.00273973	364.997
-1.42126	36.8901	19	1	2	755.673	2014	No	None	1	Yes	Yes	1	1	0	Night	1	1	1	0	68.2	0.00273973	364.997
-1.42126	36.8901	19	1	2	755.673	2015	Yes	Fonnap	0	No	Yes	1	0	1	Day	1	1	0	1	81.9	0.00273973	364.997
-1.42126	36.8901	19	1	2	755.673	2016	Yes	Fonnap	0	No	Yes	1	0	1	Day	2	1	0	1	NA	0.00273973	364.997
-1.43395	36.9218	20	1	2	609.6	2007	No	None	1	Yes	No	0	0	0	No	0	0	0	0	63.7	0	365
-1.43395	36.9218	20	1	2	609.6	2008	No	None	1	Yes	Yes	1	1	0	Night	1	1	1	0	71.6	0.00273973	364.997
-1.43395	36.9218	20	1	2	609.6	2009	No	None	1	Yes	No	0	0	0	No	0	0	0	0	59.2	0	365
-1.43395	36.9218	20	1	2	609.6	2010	No	None	1	Yes	No	0	0	0	No	0	0	0	0	91.3	0	365
-1.43395	36.9218	20	1	2	609.6	2011	No	None	1	Yes	Yes	1	1	0	Night	1	1	1	0	82.6	0.00273973	364.997
-1.43395	36.9218	20	1	2	609.6	2012	No	None	1	Yes	No	0	0	0	No	0	0	0	0	102.6	0	365
-1.43395	36.9218	20	1	2	609.6	2013	No	None	1	Yes	No	0	0	0	No	0	0	0	0	74.1	0	365
-1.43395	36.9218	20	1	2	609.6	2014	No	None	1	Yes	No	0	0	0	No	0	0	0	0	68.2	0	365
-1.43395	36.9218	20	1	2	609.6	2015	No	None	1	Yes	Yes	1	1	0	Night	1	1	1	0	81.9	0.00273973	364.997
-1.43395	36.9218	20	1	2	609.6	2016	No	None	0	No	No	0	0	0	No	0	0	0	0	NA	0	365
-1.43353	36.9227	21	1	2	530.102	2007	No	None	1	Yes	No	0	0	0	No	0	0	0	0	63.7	0	365
-1.43353	36.9227	21	1	2	530.102	2008	No	None	1	Yes	No	0	0	0	No	0	0	0	0	71.6	0	365
-1.43353	36.9227	21	1	2	530.102	2009	No	None	1	Yes	Yes	1	1	0	Night	2	1	1	0	59.2	0.00273973	364.997
-1.43353	36.9227	21	1	2	530.102	2010	No	None	1	Yes	Yes	1	1	0	Night	5	1	1	0	91.3	0.00273973	364.997
-1.43353	36.9227	21	1	2	530.102	2011	No	None	1	Yes	No	0	0	0	No	0	0	0	0	82.6	0	365
-1.43353	36.9227	21	1	2	530.102	2012	No	None	1	Yes	Yes	1	1	0	Night	7	2	2	0	102.6	0.00547945	364.995
-1.43353	36.9227	21	1	2	530.102	2013	No	None	1	Yes	Yes	1	1	0	Night	3	1	1	0	74.1	0.00273973	364.997
-1.43353	36.9227	21	1	2	530.102	2014	No	Fonnap	0	No	No	0	0	0	No	0	0	0	0	68.2	0	365
-1.43353	36.9227	21	1	2	530.102	2015	No	Fonnap	1	No	Yes	1	1	0	Night	6	3	3	0	81.9	0.00821918	364.992
-1.43353	36.9227	21	1	2	530.102	2016	Yes	Fonnap	0	No	No	0	0	0	No	0	0	0	0	NA	0	365
-1.43718	36.9148	22	1	2	1224.97	2007	No	None	1	Yes	No	0	0	0	No	0	0	0	0	63.7	0	365
-1.43718	36.9148	22	1	2	1224.97	2008	No	None	1	Yes	Yes	1	1	0	Night	1	1	1	0	71.6	0.00273973	364.997
-1.43718	36.9148	22	1	2	1224.97	2009	No	None	1	Yes	No	0	0	0	No	0	0	0	0	59.2	0	365
-1.43718	36.9148	22	1	2	1224.97	2010	No	None	1	Yes	Yes	1	1	0	Night	5	1	1	0	91.3	0.00273973	364.997
-1.43718	36.9148	22	1	2	1224.97	2011	No	None	1	Yes	No	0	0	0	No	0	0	0	0	82.6	0	365
-1.43718	36.9148	22	1	2	1224.97	2012	No	None	1	Yes	Yes	1	1	0	Night	4	1	1	0	102.6	0.00273973	364.997
-1.43718	36.9148	22	1	2	1224.97	2013	Yes	Fonnap	0	No	No	0	0	0	No	0	0	0	0	74.1	0	365
-1.43718	36.9148	22	1	2	1224.97	2014	Yes	Fonnap	0	No	No	0	0	0	No	0	0	0	0	68.2	0	365
-1.43718	36.9148	22	1	2	1224.97	2015	Yes	Fonnap	1	Yes	No	0	0	0	No	0	0	0	0	81.9	0	365
-1.43718	36.9148	22	1	2	1224.97	2016	No	Fonnap	0	No	Yes	1	1	0	Night	2	1	1	0	NA	0.00273973	364.997
-1.43514	36.9026	23	1	2	1598.11	2007	No	None	1	Yes	No	0	0	0	No	0	0	0	0	63.7	0	365
-1.43514	36.9026	23	1	2	1598.11	2008	No	None	1	Yes	No	0	0	0	No	0	0	0	0	71.6	0	365
-1.43514	36.9026	23	1	2	1598.11	2009	No	None	1	Yes	No	0	0	0	No	0	0	0	0	59.2	0	365
-1.43514	36.9026	23	1	2	1598.11	2010	No	None	1	Yes	Yes	1	1	1	Night	4	2	1	1	91.3	0.00547945	364.995
-1.43514	36.9026	23	1	2	1598.11	2011	No	None	1	Yes	No	0	0	0	No	0	0	0	0	82.6	0	365
-1.43514	36.9026	23	1	2	1598.11	2012	No	None	1	Yes	Yes	1	1	1	Night	2	2	1	1	102.6	0.00547945	364.995
-1.43514	36.9026	23	1	2	1598.11	2013	No	None	1	Yes	Yes	1	1	0	Night	1	1	1	0	74.1	0.00273973	364.997
-1.43514	36.9026	23	1	2	1598.11	2014	No	None	1	Yes	Yes	1	1	0	Night	2	1	1	0	68.2	0.00273973	364.997
-1.43514	36.9026	23	1	2	1598.11	2015	No	None	1	Yes	Yes	1	1	0	Night	1	1	1	0	81.9	0.00273973	364.997
-1.43514	36.9026	23	1	2	1598.11	2016	No	None	0	No	No	0	0	0	No	0	0	0	0	NA	0	365
-1.45608	36.9139	24	0	2	3206.05	2007	No	None	1	Yes	No	0	0	0	No	0	0	0	0	63.7	0	365
-1.45608	36.9139	24	0	2	3206.05	2008	No	None	1	Yes	No	0	0	0	No	0	0	0	0	71.6	0	365
-1.45608	36.9139	24	0	2	3206.05	2009	No	None	1	Yes	No	0	0	0	No	0	0	0	0	59.2	0	365
-1.45608	36.9139	24	0	2	3206.05	2010	No	None	1	Yes	Yes	1	1	0	Night	2	2	2	0	91.3	0.00547945	364.995
-1.45608	36.9139	24	0	2	3206.05	2011	No	None	1	Yes	Yes	1	1	0	Night	9	2	2	0	82.6	0.00547945	364.995
-1.45608	36.9139	24	0	2	3206.05	2012	No	None	1	Yes	Yes	1	1	1	Night	7	4	2	2	102.6	0.0109589	364.989
-1.45608	36.9139	24	0	2	3206.05	2013	No	None	1	Yes	Yes	1	1	1	Night	3	3	2	1	74.1	0.00821918	364.992
-1.45608	36.9139	24	0	2	3206.05	2014	No	None	1	Yes	Yes	1	1	1	Night	2	2	1	1	68.2	0.00547945	364.995
-1.45608	36.9139	24	0	2	3206.05	2015	No	None	1	Yes	Yes	1	1	1	Night	2	2	1	1	81.9	0.00547945	364.995
-1.45608	36.9139	24	0	2	3206.05	2016	No	None	0	No	Yes	1	1	1	Night	4	3	1	2	NA	0.00821918	364.992
-1.44009	36.9404	25	1	2	833.929	2007	No	None	1	Yes	No	0	0	0	No	0	0	0	0	63.7	0	365
-1.44009	36.9404	25	1	2	833.929	2008	No	None	1	Yes	No	0	0	0	No	0	0	0	0	71.6	0	365
-1.44009	36.9404	25	1	2	833.929	2009	No	None	1	Yes	Yes	1	1	0	Night	2	2	2	0	59.2	0.00547945	364.995
-1.44009	36.9404	25	1	2	833.929	2010	No	None	1	Yes	No	0	0	0	No	0	0	0	0	91.3	0	365
-1.44009	36.9404	25	1	2	833.929	2011	No	None	1	Yes	Yes	1	0	1	Day	1	1	0	1	82.6	0.00273973	364.997
-1.44009	36.9404	25	1	2	833.929	2012	No	None	1	Yes	Yes	1	1	0	Night	1	1	1	0	102.6	0.00273973	364.997
-1.44009	36.9404	25	1	2	833.929	2013	Yes	Fonnap	0	No	No	0	0	0	No	0	0	0	0	74.1	0	365
-1.44009	36.9404	25	1	2	833.929	2014	Yes	Fonnap	1	Yes	Yes	1	1	1	Night	2	2	1	1	68.2	0.00547945	364.995
-1.44009	36.9404	25	1	2	833.929	2015	Yes	Fonnap	1	Yes	No	0	0	0	No	0	0	0	0	81.9	0	365
-1.44009	36.9404	25	1	2	833.929	2016	Yes	Fonnap	0	No	No	0	0	0	No	0	0	0	0	NA	0	365
-1.44207	36.951	26	1	2	456.888	2007	No	None	1	Yes	No	0	0	0	No	0	0	0	0	63.7	0	365
-1.44207	36.951	26	1	2	456.888	2008	No	None	1	Yes	No	0	0	0	No	0	0	0	0	71.6	0	365
-1.44207	36.951	26	1	2	456.888	2009	No	None	1	Yes	No	0	0	0	No	0	0	0	0	59.2	0	365
-1.44207	36.951	26	1	2	456.888	2010	No	None	1	Yes	No	0	0	0	No	0	0	0	0	91.3	0	365
-1.44207	36.951	26	1	2	456.888	2011	No	None	1	Yes	Yes	1	1	0	Night	2	2	2	0	82.6	0.00547945	364.995
-1.44207	36.951	26	1	2	456.888	2012	No	None	1	Yes	No	0	0	0	No	0	0	0	0	102.6	0	365
-1.44207	36.951	26	1	2	456.888	2013	No	None	1	Yes	No	0	0	0	No	0	0	0	0	74.1	0	365
-1.44207	36.951	26	1	2	456.888	2014	No	None	1	Yes	No	0	0	0	No	0	0	0	0	68.2	0	365
-1.44207	36.951	26	1	2	456.888	2015	No	None	1	Yes	No	0	0	0	No	0	0	0	0	81.9	0	365
-1.44207	36.951	26	1	2	456.888	2016	No	None	0	No	Yes	1	1	0	Night	3	3	3	0	NA	0.00821918	364.992
-1.44217	36.9528	27	1	2	470.751	2007	No	None	1	Yes	No	0	0	0	No	0	0	0	0	63.7	0	365
-1.44217	36.9528	27	1	2	470.751	2008	No	None	1	Yes	Yes	1	1	1	Night	4	3	1	2	71.6	0.00821918	364.992
-1.44217	36.9528	27	1	2	470.751	2009	No	None	1	Yes	No	0	0	0	No	0	0	0	0	59.2	0	365
-1.44217	36.9528	27	1	2	470.751	2010	No	None	1	Yes	Yes	1	1	0	Night	4	2	2	0	91.3	0.00547945	364.995
-1.44217	36.9528	27	1	2	470.751	2011	No	None	1	Yes	No	0	0	0	No	0	0	0	0	82.6	0	365
-1.44217	36.9528	27	1	2	470.751	2012	No	None	1	Yes	Yes	1	1	0	Night	3	2	1	1	102.6	0.00547945	364.995
-1.44217	36.9528	27	1	2	470.751	2013	No	None	1	Yes	Yes	1	1	1	Night	4	2	1	1	74.1	0.00547945	364.995
-1.44217	36.9528	27	1	2	470.751	2014	No	None	1	Yes	No	0	0	0	No	0	0	0	0	68.2	0	365
-1.44217	36.9528	27	1	2	470.751	2015	No	None	1	Yes	Yes	1	0	1	Day	3	2	0	2	81.9	0.00547945	364.995
-1.44217	36.9528	27	1	2	470.751	2016	No	None	0	No	Yes	1	1	0	Night	5	1	1	0	NA	0.00273973	364.997
-1.44357	36.8887	28	1	2	3077.21	2007	No	None	1	Yes	No	0	0	0	No	0	0	0	0	63.7	0	365
-1.44357	36.8887	28	1	2	3077.21	2008	No	None	1	Yes	No	0	0	0	No	0	0	0	0	71.6	0	365
-1.44357	36.8887	28	1	2	3077.21	2009	No	None	1	Yes	No	0	0	0	No	0	0	0	0	59.2	0	365
-1.44357	36.8887	28	1	2	3077.21	2010	No	None	1	Yes	No	0	0	0	No	0	0	0	0	91.3	0	365
-1.44357	36.8887	28	1	2	3077.21	2011	No	None	1	Yes	No	0	0	0	No	0	0	0	0	82.6	0	365
-1.44357	36.8887	28	1	2	3077.21	2012	No	None	1	Yes	No	0	0	0	No	0	0	0	0	102.6	0	365
-1.44357	36.8887	28	1	2	3077.21	2013	No	None	1	Yes	No	0	0	0	No	0	0	0	0	74.1	0	365
-1.44357	36.8887	28	1	2	3077.21	2014	No	None	1	Yes	Yes	1	1	0	Night	7	5	2	3	68.2	0.0136986	364.986
-1.44357	36.8887	28	1	2	3077.21	2015	Yes	Fonnap	1	Yes	No	0	0	0	No	0	0	0	0	81.9	0	365
-1.44357	36.8887	28	1	2	3077.21	2016	Yes	Fonnap	0	No	No	0	0	0	No	0	0	0	0	NA	0	365
-1.4494	36.8917	29	1	2	3532.36	2007	No	None	1	Yes	No	0	0	0	No	0	0	0	0	63.7	0	365
-1.4494	36.8917	29	1	2	3532.36	2008	No	None	1	Yes	No	0	0	0	No	0	0	0	0	71.6	0	365
-1.4494	36.8917	29	1	2	3532.36	2009	No	None	1	Yes	No	0	0	0	No	0	0	0	0	59.2	0	365
-1.4494	36.8917	29	1	2	3532.36	2010	No	None	1	Yes	No	0	0	0	No	0	0	0	0	91.3	0	365
-1.4494	36.8917	29	1	2	3532.36	2011	No	None	1	Yes	Yes	1	0	1	Day	1	1	0	1	82.6	0.00273973	364.997
-1.4494	36.8917	29	1	2	3532.36	2012	No	None	1	Yes	Yes	1	1	0	Night	2	2	2	0	102.6	0.00547945	364.995
-1.4494	36.8917	29	1	2	3532.36	2013	Yes	Fonnap	0	No	No	0	0	0	No	0	0	0	0	74.1	0	365
-1.4494	36.8917	29	1	2	3532.36	2014	Yes	Fonnap	1	Yes	No	0	0	0	No	0	0	0	0	68.2	0	365
-1.4494	36.8917	29	1	2	3532.36	2015	Yes	Fonnap	1	Yes	No	0	0	0	No	0	0	0	0	81.9	0	365
-1.4494	36.8917	29	1	2	3532.36	2016	Yes	Fonnap	0	No	No	0	0	0	No	0	0	0	0	NA	0	365
-1.46206	36.9091	30	1	2	4031.68	2007	No	None	1	Yes	No	0	0	0	No	0	0	0	0	63.7	0	365
-1.46206	36.9091	30	1	2	4031.68	2008	No	None	1	Yes	No	0	0	0	No	0	0	0	0	71.6	0	365
-1.46206	36.9091	30	1	2	4031.68	2009	No	None	1	Yes	No	0	0	0	No	0	0	0	0	59.2	0	365
-1.46206	36.9091	30	1	2	4031.68	2010	No	None	1	Yes	No	0	0	0	No	0	0	0	0	91.3	0	365
-1.46206	36.9091	30	1	2	4031.68	2011	No	None	1	Yes	No	0	0	0	No	0	0	0	0	82.6	0	365
-1.46206	36.9091	30	1	2	4031.68	2012	No	None	1	Yes	No	0	0	0	No	0	0	0	0	102.6	0	365
-1.46206	36.9091	30	1	2	4031.68	2013	No	None	1	Yes	No	0	0	0	No	0	0	0	0	74.1	0	365
-1.46206	36.9091	30	1	2	4031.68	2014	No	None	1	Yes	No	0	0	0	No	0	0	0	0	68.2	0	365
-1.46206	36.9091	30	1	2	4031.68	2015	No	None	1	Yes	Yes	1	1	0	Night	3	1	1	0	81.9	0.00273973	364.997
-1.46206	36.9091	30	1	2	4031.68	2016	No	None	0	No	No	0	0	0	No	0	0	0	0	NA	0	365
-1.4589	36.9092	31	1	2	3707.59	2007	No	None	1	Yes	No	0	0	0	No	0	0	0	0	63.7	0	365
-1.4589	36.9092	31	1	2	3707.59	2008	No	None	1	Yes	No	0	0	0	No	0	0	0	0	71.6	0	365
-1.4589	36.9092	31	1	2	3707.59	2009	No	None	1	Yes	No	0	0	0	No	0	0	0	0	59.2	0	365
-1.4589	36.9092	31	1	2	3707.59	2010	No	None	1	Yes	No	0	0	0	No	0	0	0	0	91.3	0	365
-1.4589	36.9092	31	1	2	3707.59	2011	No	None	1	Yes	No	0	0	0	No	0	0	0	0	82.6	0	365
-1.4589	36.9092	31	1	2	3707.59	2012	No	None	1	Yes	Yes	1	0	1	Day	2	1	0	1	102.6	0.00273973	364.997
-1.4589	36.9092	31	1	2	3707.59	2013	No	None	1	Yes	No	0	0	0	No	0	0	0	0	74.1	0	365
-1.4589	36.9092	31	1	2	3707.59	2014	No	None	1	Yes	Yes	1	1	1	Night	4	4	2	2	68.2	0.0109589	364.989
-1.4589	36.9092	31	1	2	3707.59	2015	No	None	1	Yes	Yes	1	0	1	Day	2	2	0	2	81.9	0.00547945	364.995
-1.4589	36.9092	31	1	2	3707.59	2016	No	None	0	No	Yes	1	0	1	Day	2	2	0	2	NA	0.00547945	364.995
-1.45939	36.895	32	1	2	4391.34	2007	No	None	1	Yes	Yes	1	0	1	Day	2	1	0	1	63.7	0.00273973	364.997
-1.45939	36.895	32	1	2	4391.34	2008	No	None	1	Yes	No	0	0	0	No	0	0	0	0	71.6	0	365
-1.45939	36.895	32	1	2	4391.34	2009	No	None	1	Yes	No	0	0	0	No	0	0	0	0	59.2	0	365
-1.45939	36.895	32	1	2	4391.34	2010	No	None	1	Yes	No	0	0	0	No	0	0	0	0	91.3	0	365
-1.45939	36.895	32	1	2	4391.34	2011	No	None	1	Yes	No	0	0	0	No	0	0	0	0	82.6	0	365
-1.45939	36.895	32	1	2	4391.34	2012	No	None	1	Yes	No	0	0	0	No	0	0	0	0	102.6	0	365
-1.45939	36.895	32	1	2	4391.34	2013	No	None	1	Yes	No	0	0	0	No	0	0	0	0	74.1	0	365
-1.45939	36.895	32	1	2	4391.34	2014	No	None	1	Yes	No	0	0	0	No	0	0	0	0	68.2	0	365
-1.45939	36.895	32	1	2	4391.34	2015	No	None	1	Yes	No	0	0	0	No	0	0	0	0	81.9	0	365
-1.45939	36.895	32	1	2	4391.34	2016	No	None	0	No	No	0	0	0	No	0	0	0	0	NA	0	365
-1.42926	36.8657	33	0	2	2404.78	2007	No	None	1	Yes	No	0	0	0	No	0	0	0	0	63.7	0	365
-1.42926	36.8657	33	0	2	2404.78	2008	No	None	1	Yes	Yes	1	1	0	Night	1	1	1	0	71.6	0.00273973	364.997
-1.42926	36.8657	33	0	2	2404.78	2009	No	None	1	Yes	No	0	0	0	No	0	0	0	0	59.2	0	365
-1.42926	36.8657	33	0	2	2404.78	2010	No	None	1	Yes	No	0	0	0	No	0	0	0	0	91.3	0	365
-1.42926	36.8657	33	0	2	2404.78	2011	No	None	1	Yes	No	0	0	0	No	0	0	0	0	82.6	0	365
-1.42926	36.8657	33	0	2	2404.78	2012	No	None	1	Yes	No	0	0	0	No	0	0	0	0	102.6	0	365
-1.42926	36.8657	33	0	2	2404.78	2013	No	None	1	Yes	No	0	0	0	No	0	0	0	0	74.1	0	365
-1.42926	36.8657	33	0	2	2404.78	2014	No	None	1	Yes	Yes	1	1	0	Night	2	1	1	0	68.2	0.00273973	364.997
-1.42926	36.8657	33	0	2	2404.78	2015	No	None	1	Yes	Yes	1	1	0	Night	2	1	1	0	81.9	0.00273973	364.997
-1.42926	36.8657	33	0	2	2404.78	2016	No	None	0	No	No	0	0	0	No	0	0	0	0	NA	0	365
-1.42724	36.8644	34	1	2	2337.03	2007	No	None	1	Yes	No	0	0	0	No	0	0	0	0	63.7	0	365
-1.42724	36.8644	34	1	2	2337.03	2008	No	None	1	Yes	No	0	0	0	No	0	0	0	0	71.6	0	365
-1.42724	36.8644	34	1	2	2337.03	2009	No	None	1	Yes	No	0	0	0	No	0	0	0	0	59.2	0	365
-1.42724	36.8644	34	1	2	2337.03	2010	No	None	1	Yes	No	0	0	0	No	0	0	0	0	91.3	0	365
-1.42724	36.8644	34	1	2	2337.03	2011	No	None	1	Yes	No	0	0	0	No	0	0	0	0	82.6	0	365
-1.42724	36.8644	34	1	2	2337.03	2012	No	None	1	Yes	No	0	0	0	No	0	0	0	0	102.6	0	365
-1.42724	36.8644	34	1	2	2337.03	2013	Yes	Fonnap	0	No	No	0	0	0	No	0	0	0	0	74.1	0	365
-1.42724	36.8644	34	1	2	2337.03	2014	Yes	Fonnap	1	Yes	No	0	0	0	No	0	0	0	0	68.2	0	365
-1.42724	36.8644	34	1	2	2337.03	2015	Yes	Fonnap	1	Yes	No	0	0	0	No	0	0	0	0	81.9	0	365
-1.42724	36.8644	34	1	2	2337.03	2016	Yes	Fonnap	0	No	No	0	0	0	No	0	0	0	0	NA	0	365
-1.41715	36.8829	35	1	2	954.421	2007	No	None	1	Yes	No	0	0	0	No	0	0	0	0	63.7	0	365
-1.41715	36.8829	35	1	2	954.421	2008	No	None	1	Yes	No	0	0	0	No	0	0	0	0	71.6	0	365
-1.41715	36.8829	35	1	2	954.421	2009	No	None	1	Yes	No	0	0	0	No	0	0	0	0	59.2	0	365
-1.41715	36.8829	35	1	2	954.421	2010	No	None	1	Yes	No	0	0	0	No	0	0	0	0	91.3	0	365
-1.41715	36.8829	35	1	2	954.421	2011	No	None	1	Yes	No	0	0	0	No	0	0	0	0	82.6	0	365
-1.41715	36.8829	35	1	2	954.421	2012	No	None	1	Yes	No	0	0	0	No	0	0	0	0	102.6	0	365
-1.41715	36.8829	35	1	2	954.421	2013	No	None	1	Yes	No	0	0	0	No	0	0	0	0	74.1	0	365
-1.41715	36.8829	35	1	2	954.421	2014	No	None	1	Yes	No	0	0	0	No	0	0	0	0	68.2	0	365
-1.41715	36.8829	35	1	2	954.421	2015	Yes	Fonnap	0	No	No	0	0	0	No	0	0	0	0	81.9	0	365
-1.41715	36.8829	35	1	2	954.421	2016	Yes	Fonnap	0	No	No	0	0	0	No	0	0	0	0	NA	0	365
-1.42088	36.8987	36	0	2	332.667	2007	No	None	1	Yes	No	0	0	0	No	0	0	0	0	63.7	0	365
-1.42088	36.8987	36	0	2	332.667	2008	No	None	1	Yes	No	0	0	0	No	0	0	0	0	71.6	0	365
-1.42088	36.8987	36	0	2	332.667	2009	No	None	1	Yes	Yes	1	1	0	Night	1	1	1	0	59.2	0.00273973	364.997
-1.42088	36.8987	36	0	2	332.667	2010	No	None	1	Yes	No	0	0	0	No	0	0	0	0	91.3	0	365
-1.42088	36.8987	36	0	2	332.667	2011	No	None	1	Yes	Yes	1	1	0	Night	2	1	1	0	82.6	0.00273973	364.997
-1.42088	36.8987	36	0	2	332.667	2012	No	None	1	Yes	No	0	0	0	No	0	0	0	0	102.6	0	365
-1.42088	36.8987	36	0	2	332.667	2013	No	None	1	Yes	Yes	1	1	0	Night	3	1	1	0	74.1	0.00273973	364.997
-1.42088	36.8987	36	0	2	332.667	2014	No	None	1	Yes	No	0	0	0	No	0	0	0	0	68.2	0	365
-1.42088	36.8987	36	0	2	332.667	2015	No	None	1	Yes	No	0	0	0	No	0	0	0	0	81.9	0	365
-1.42088	36.8987	36	0	2	332.667	2016	Yes	Fonnap	0	No	No	0	0	0	No	0	0	0	0	NA	0	365
-1.4258	36.9	37	1	2	769.245	2007	No	None	1	Yes	No	0	0	0	No	0	0	0	0	63.7	0	365
-1.4258	36.9	37	1	2	769.245	2008	No	None	1	Yes	No	0	0	0	No	0	0	0	0	71.6	0	365
-1.4258	36.9	37	1	2	769.245	2009	No	None	1	Yes	No	0	0	0	No	0	0	0	0	59.2	0	365
-1.4258	36.9	37	1	2	769.245	2010	No	None	1	Yes	No	0	0	0	No	0	0	0	0	91.3	0	365
-1.4258	36.9	37	1	2	769.245	2011	No	None	1	Yes	Yes	1	1	0	Night	1	1	1	0	82.6	0.00273973	364.997
-1.4258	36.9	37	1	2	769.245	2012	No	None	1	Yes	No	0	0	0	No	0	0	0	0	102.6	0	365
-1.4258	36.9	37	1	2	769.245	2013	No	None	1	Yes	Yes	1	1	1	Night	2	2	1	1	74.1	0.00547945	364.995
-1.4258	36.9	37	1	2	769.245	2014	No	None	1	Yes	No	0	0	0	No	0	0	0	0	68.2	0	365
-1.4258	36.9	37	1	2	769.245	2015	No	None	1	Yes	Yes	1	1	0	Night	1	1	1	0	81.9	0.00273973	364.997
-1.4258	36.9	37	1	2	769.245	2016	Yes	Fonnap	0	No	Yes	1	0	1	Day	9	2	0	2	NA	0.00547945	364.995
-1.42159	36.8913	38	1	2	734.209	2007	No	None	1	Yes	Yes	1	0	1	Day	2	1	0	1	63.7	0.00273973	364.997
-1.42159	36.8913	38	1	2	734.209	2008	No	None	1	Yes	No	0	0	0	No	0	0	0	0	71.6	0	365
-1.42159	36.8913	38	1	2	734.209	2009	No	None	1	Yes	No	0	0	0	No	0	0	0	0	59.2	0	365
-1.42159	36.8913	38	1	2	734.209	2010	No	None	1	Yes	No	0	0	0	No	0	0	0	0	91.3	0	365
-1.42159	36.8913	38	1	2	734.209	2011	No	None	1	Yes	No	0	0	0	No	0	0	0	0	82.6	0	365
-1.42159	36.8913	38	1	2	734.209	2012	No	None	1	Yes	Yes	1	1	0	Night	2	1	1	0	102.6	0.00273973	364.997
-1.42159	36.8913	38	1	2	734.209	2013	Yes	Fonnap	0	No	Yes	1	1	0	Night	1	1	1	0	74.1	0.00273973	364.997
-1.42159	36.8913	38	1	2	734.209	2014	Yes	Fonnap	1	Yes	No	0	0	0	No	0	0	0	0	68.2	0	365
-1.42159	36.8913	38	1	2	734.209	2015	Yes	Fonnap	1	Yes	Yes	1	0	1	Day	6	3	0	3	81.9	0.00821918	364.992
-1.42159	36.8913	38	1	2	734.209	2016	Yes	Fonnap	0	No	Yes	1	0	1	Day	2	2	0	2	NA	0.00547945	364.995
-1.41901	36.8929	39	1	2	403.973	2007	No	None	1	Yes	No	0	0	0	No	0	0	0	0	63.7	0	365
-1.41901	36.8929	39	1	2	403.973	2008	No	None	1	Yes	No	0	0	0	No	0	0	0	0	71.6	0	365
-1.41901	36.8929	39	1	2	403.973	2009	No	None	1	Yes	No	0	0	0	No	0	0	0	0	59.2	0	365
-1.41901	36.8929	39	1	2	403.973	2010	No	None	1	Yes	Yes	1	1	0	Night	2	2	2	0	91.3	0.00547945	364.995
-1.41901	36.8929	39	1	2	403.973	2011	No	None	1	Yes	Yes	1	1	1	Night	9	4	3	1	82.6	0.0109589	364.989
-1.41901	36.8929	39	1	2	403.973	2012	No	None	1	Yes	Yes	1	1	0	Night	1	1	1	0	102.6	0.00273973	364.997
-1.41901	36.8929	39	1	2	403.973	2013	No	Fonnap	1	No	Yes	1	1	0	Night	1	1	1	0	74.1	0.00273973	364.997
-1.41901	36.8929	39	1	2	403.973	2014	No	Fonnap	1	Yes	No	0	0	0	No	0	0	0	0	68.2	0	365
-1.41901	36.8929	39	1	2	403.973	2015	No	Fonnap	1	Yes	Yes	1	0	1	Day	2	1	0	1	81.9	0.00273973	364.997
-1.41901	36.8929	39	1	2	403.973	2016	Yes	Fonnap	0	No	Yes	1	1	0	Night	7	1	1	0	NA	0.00273973	364.997
-1.42727	36.8993	40	1	2	949.052	2007	No	None	1	Yes	Yes	1	1	0	Night	1	1	1	0	63.7	0.00273973	364.997
-1.42727	36.8993	40	1	2	949.052	2008	No	None	1	Yes	No	0	0	0	No	0	0	0	0	71.6	0	365
-1.42727	36.8993	40	1	2	949.052	2009	No	None	1	Yes	Yes	1	1	0	Night	1	1	1	0	59.2	0.00273973	364.997
-1.42727	36.8993	40	1	2	949.052	2010	No	None	1	Yes	Yes	1	1	0	Night	2	2	2	0	91.3	0.00547945	364.995
-1.42727	36.8993	40	1	2	949.052	2011	No	None	1	Yes	Yes	1	1	0	Night	1	1	1	0	82.6	0.00273973	364.997
-1.42727	36.8993	40	1	2	949.052	2012	No	None	1	Yes	No	0	0	0	No	0	0	0	0	102.6	0	365
-1.42727	36.8993	40	1	2	949.052	2013	No	None	1	Yes	Yes	1	1	0	Night	2	2	2	0	74.1	0.00547945	364.995
-1.42727	36.8993	40	1	2	949.052	2014	No	None	1	Yes	No	0	0	0	No	0	0	0	0	68.2	0	365
-1.42727	36.8993	40	1	2	949.052	2015	No	None	1	Yes	Yes	1	1	0	Night	2	1	1	0	81.9	0.00273973	364.997
-1.42727	36.8993	40	1	2	949.052	2016	No	None	0	No	No	0	0	0	No	0	0	0	0	NA	0	365
-1.42975	36.8999	41	1	2	1176.52	2007	No	None	1	Yes	No	0	0	0	No	0	0	0	0	63.7	0	365
-1.42975	36.8999	41	1	2	1176.52	2008	No	None	1	Yes	Yes	1	0	1	Day	1	1	0	1	71.6	0.00273973	364.997
-1.42975	36.8999	41	1	2	1176.52	2009	No	None	1	Yes	No	0	0	0	No	0	0	0	0	59.2	0	365
-1.42975	36.8999	41	1	2	1176.52	2010	No	None	1	Yes	Yes	1	1	0	Night	2	1	1	0	91.3	0.00273973	364.997
-1.42975	36.8999	41	1	2	1176.52	2011	No	None	1	Yes	Yes	1	1	0	Night	1	1	1	0	82.6	0.00273973	364.997
-1.42975	36.8999	41	1	2	1176.52	2012	No	None	1	Yes	Yes	1	1	0	Night	1	1	1	0	102.6	0.00273973	364.997
-1.42975	36.8999	41	1	2	1176.52	2013	No	None	1	Yes	Yes	1	1	0	Night	1	1	1	0	74.1	0.00273973	364.997
-1.42975	36.8999	41	1	2	1176.52	2014	No	None	1	Yes	Yes	1	1	0	Night	11	3	3	0	68.2	0.00821918	364.992
-1.42975	36.8999	41	1	2	1176.52	2015	Yes	Yesself	0	No	No	0	0	0	No	0	0	0	0	81.9	0	365
-1.42975	36.8999	41	1	2	1176.52	2016	Yes	Yesself	0	No	No	0	0	0	No	0	0	0	0	NA	0	365
-1.4216	36.9023	42	1	2	242.332	2007	No	None	1	Yes	No	0	0	0	No	0	0	0	0	63.7	0	365
-1.4216	36.9023	42	1	2	242.332	2008	No	None	1	Yes	Yes	1	1	0	Night	1	1	1	0	71.6	0.00273973	364.997
-1.4216	36.9023	42	1	2	242.332	2009	No	None	1	Yes	Yes	1	1	0	Night	2	1	1	0	59.2	0.00273973	364.997
-1.4216	36.9023	42	1	2	242.332	2010	No	None	1	Yes	Yes	1	1	1	Night	8	4	3	1	91.3	0.0109589	364.989
-1.4216	36.9023	42	1	2	242.332	2011	No	None	1	Yes	Yes	1	1	0	Night	7	4	4	0	82.6	0.0109589	364.989
-1.4216	36.9023	42	1	2	242.332	2012	No	None	1	Yes	Yes	1	1	0	Night	5	3	3	0	102.6	0.00821918	364.992
-1.4216	36.9023	42	1	2	242.332	2013	No	None	1	Yes	No	0	0	0	No	0	0	0	0	74.1	0	365
-1.4216	36.9023	42	1	2	242.332	2014	Yes	Yesself	0	No	No	0	0	0	No	0	0	0	0	68.2	0	365
-1.4216	36.9023	42	1	2	242.332	2015	Yes	Fonnap	1	Yes	No	0	0	0	No	0	0	0	0	81.9	0	365
-1.4216	36.9023	42	1	2	242.332	2016	Yes	Fonnap	0	No	No	0	0	0	No	0	0	0	0	NA	0	365
-1.4254	36.9039	43	1	2	552.699	2007	No	None	1	Yes	No	0	0	0	No	0	0	0	0	63.7	0	365
-1.4254	36.9039	43	1	2	552.699	2008	No	None	1	Yes	Yes	1	1	0	Night	1	1	1	0	71.6	0.00273973	364.997
-1.4254	36.9039	43	1	2	552.699	2009	No	None	1	Yes	No	0	0	0	No	0	0	0	0	59.2	0	365
-1.4254	36.9039	43	1	2	552.699	2010	No	None	1	Yes	Yes	1	1	0	Night	4	2	2	0	91.3	0.00547945	364.995
-1.4254	36.9039	43	1	2	552.699	2011	No	None	1	Yes	Yes	1	1	0	Night	3	1	1	0	82.6	0.00273973	364.997
-1.4254	36.9039	43	1	2	552.699	2012	No	None	1	Yes	Yes	1	1	0	Night	1	1	1	0	102.6	0.00273973	364.997
-1.4254	36.9039	43	1	2	552.699	2013	Yes	Yesself	0	No	No	0	0	0	No	0	0	0	0	74.1	0	365
-1.4254	36.9039	43	1	2	552.699	2014	Yes	Yesself	1	Yes	No	0	0	0	No	0	0	0	0	68.2	0	365
-1.4254	36.9039	43	1	2	552.699	2015	Yes	Yesself	1	Yes	Yes	1	0	1	Day	2	1	0	1	81.9	0.00273973	364.997
-1.4254	36.9039	43	1	2	552.699	2016	No	Yesself	0	No	No	0	0	0	No	0	0	0	0	NA	0	365
-1.44909	36.9382	44	1	2	1795.53	2007	No	None	1	Yes	No	0	0	0	No	0	0	0	0	63.7	0	365
-1.44909	36.9382	44	1	2	1795.53	2008	No	None	1	Yes	No	0	0	0	No	0	0	0	0	71.6	0	365
-1.44909	36.9382	44	1	2	1795.53	2009	No	None	1	Yes	No	0	0	0	No	0	0	0	0	59.2	0	365
-1.44909	36.9382	44	1	2	1795.53	2010	No	None	1	Yes	No	0	0	0	No	0	0	0	0	91.3	0	365
-1.44909	36.9382	44	1	2	1795.53	2011	No	None	1	Yes	Yes	1	1	0	Night	1	1	1	0	82.6	0.00273973	364.997
-1.44909	36.9382	44	1	2	1795.53	2012	No	None	1	Yes	Yes	1	1	0	Night	1	1	1	0	102.6	0.00273973	364.997
-1.44909	36.9382	44	1	2	1795.53	2013	Yes	Fonnap	0	No	No	0	0	0	No	0	0	0	0	74.1	0	365
-1.44909	36.9382	44	1	2	1795.53	2014	Yes	Fonnap	1	Yes	No	0	0	0	No	0	0	0	0	68.2	0	365
-1.44909	36.9382	44	1	2	1795.53	2015	Yes	Fonnap	1	Yes	No	0	0	0	No	0	0	0	0	81.9	0	365
-1.44909	36.9382	44	1	2	1795.53	2016	Yes	Fonnap	0	No	No	0	0	0	No	0	0	0	0	NA	0	365
-1.44391	36.9383	45	1	2	1258.31	2007	No	None	1	Yes	Yes	1	1	0	Night	1	1	1	0	63.7	0.00273973	364.997
-1.44391	36.9383	45	1	2	1258.31	2008	No	None	1	Yes	Yes	1	1	0	Night	1	1	1	0	71.6	0.00273973	364.997
-1.44391	36.9383	45	1	2	1258.31	2009	No	None	1	Yes	No	0	0	0	No	0	0	0	0	59.2	0	365
-1.44391	36.9383	45	1	2	1258.31	2010	No	None	1	Yes	No	0	0	0	No	0	0	0	0	91.3	0	365
-1.44391	36.9383	45	1	2	1258.31	2011	No	None	1	Yes	No	0	0	0	No	0	0	0	0	82.6	0	365
-1.44391	36.9383	45	1	2	1258.31	2012	No	None	1	Yes	No	0	0	0	No	0	0	0	0	102.6	0	365
-1.44391	36.9383	45	1	2	1258.31	2013	No	None	1	Yes	No	0	0	0	No	0	0	0	0	74.1	0	365
-1.44391	36.9383	45	1	2	1258.31	2014	Yes	Fonnap	0	No	Yes	1	1	0	Night	1	1	1	0	68.2	0.00273973	364.997
-1.44391	36.9383	45	1	2	1258.31	2015	No	Fonnap	1	Yes	Yes	1	1	1	Night	14	2	1	1	81.9	0.00547945	364.995
-1.44391	36.9383	45	1	2	1258.31	2016	Yes	Fonnap	0	No	No	0	0	0	No	0	0	0	0	NA	0	365
-1.43599	36.9359	46	1	2	381.611	2007	No	None	1	Yes	Yes	1	1	1	Night	2	2	2	0	63.7	0.00547945	364.995
-1.43599	36.9359	46	1	2	381.611	2008	No	None	1	Yes	No	0	0	0	No	0	0	0	0	71.6	0	365
-1.43599	36.9359	46	1	2	381.611	2009	No	None	1	Yes	Yes	1	1	0	Night	1	1	1	0	59.2	0.00273973	364.997
-1.43599	36.9359	46	1	2	381.611	2010	No	None	1	Yes	Yes	1	1	0	Night	1	1	1	0	91.3	0.00273973	364.997
-1.43599	36.9359	46	1	2	381.611	2011	No	None	1	Yes	No	0	0	0	No	0	0	0	0	82.6	0	365
-1.43599	36.9359	46	1	2	381.611	2012	Yes	Fonnap	0	No	Yes	1	1	0	Night	1	1	1	0	102.6	0.00273973	364.997
-1.43599	36.9359	46	1	2	381.611	2013	Yes	Fonnap	1	Yes	No	0	0	0	No	0	0	0	0	74.1	0	365
-1.43599	36.9359	46	1	2	381.611	2014	Yes	Fonnap	1	Yes	Yes	1	1	1	Night	4	2	1	1	68.2	0.00547945	364.995
-1.43599	36.9359	46	1	2	381.611	2015	No	Fonnap	0	No	Yes	1	1	0	Night	1	1	1	0	81.9	0.00273973	364.997
-1.43599	36.9359	46	1	2	381.611	2016	Yes	Fonnap	0	No	No	0	0	0	No	0	0	0	0	NA	0	365
-1.43668	36.9445	47	1	2	313.788	2007	No	None	1	Yes	No	0	0	0	No	0	0	0	0	63.7	0	365
-1.43668	36.9445	47	1	2	313.788	2008	No	None	1	Yes	No	0	0	0	No	0	0	0	0	71.6	0	365
-1.43668	36.9445	47	1	2	313.788	2009	No	None	1	Yes	No	0	0	0	No	0	0	0	0	59.2	0	365
-1.43668	36.9445	47	1	2	313.788	2010	No	None	1	Yes	No	0	0	0	No	0	0	0	0	91.3	0	365
-1.43668	36.9445	47	1	2	313.788	2011	No	None	1	Yes	No	0	0	0	No	0	0	0	0	82.6	0	365
-1.43668	36.9445	47	1	2	313.788	2012	No	None	1	Yes	No	0	0	0	No	0	0	0	0	102.6	0	365
-1.43668	36.9445	47	1	2	313.788	2013	No	None	1	Yes	No	0	0	0	No	0	0	0	0	74.1	0	365
-1.43668	36.9445	47	1	2	313.788	2014	No	None	1	Yes	Yes	1	1	0	Night	1	1	1	0	68.2	0.00273973	364.997
-1.43668	36.9445	47	1	2	313.788	2015	No	None	1	Yes	No	0	0	0	No	0	0	0	0	81.9	0	365
-1.43668	36.9445	47	1	2	313.788	2016	No	None	0	No	Yes	1	1	0	Night	2	1	1	0	NA	0.00273973	364.997
-1.43925	36.9455	48	1	2	441.414	2007	No	None	1	Yes	No	0	0	0	No	0	0	0	0	63.7	0	365
-1.43925	36.9455	48	1	2	441.414	2008	No	None	1	Yes	No	0	0	0	No	0	0	0	0	71.6	0	365
-1.43925	36.9455	48	1	2	441.414	2009	No	None	1	Yes	No	0	0	0	No	0	0	0	0	59.2	0	365
-1.43925	36.9455	48	1	2	441.414	2010	No	None	1	Yes	Yes	1	1	0	Night	3	2	1	1	91.3	0.00547945	364.995
-1.43925	36.9455	48	1	2	441.414	2011	No	None	1	Yes	Yes	1	1	0	Night	2	2	2	0	82.6	0.00547945	364.995
-1.43925	36.9455	48	1	2	441.414	2012	No	None	1	Yes	Yes	1	1	0	Night	5	2	2	0	102.6	0.00547945	364.995
-1.43925	36.9455	48	1	2	441.414	2013	No	None	1	Yes	No	0	0	0	No	0	0	0	0	74.1	0	365
-1.43925	36.9455	48	1	2	441.414	2014	No	None	1	Yes	No	1	1	0	Night	1	1	1	0	68.2	0.00273973	364.997
-1.43925	36.9455	48	1	2	441.414	2015	Yes	Fonnap	0	No	Yes	0	0	0	No	0	0	0	0	81.9	0	365
-1.43925	36.9455	48	1	2	441.414	2016	Yes	Fonnap	0	No	Yes	1	1	1	Night	2	2	1	1	NA	0.00547945	364.995
-1.41346	36.8855	49	1	2	593.878	2007	No	None	1	Yes	No	0	0	0	No	0	0	0	0	63.7	0	365
-1.41346	36.8855	49	1	2	593.878	2008	No	None	1	Yes	No	0	0	0	No	0	0	0	0	71.6	0	365
-1.41346	36.8855	49	1	2	593.878	2009	No	None	1	Yes	No	0	0	0	No	0	0	0	0	59.2	0	365
-1.41346	36.8855	49	1	2	593.878	2010	No	None	1	Yes	Yes	1	1	0	Night	2	1	1	0	91.3	0.00273973	364.997
-1.41346	36.8855	49	1	2	593.878	2011	No	None	1	Yes	Yes	1	1	0	Night	3	3	3	0	82.6	0.00821918	364.992
-1.41346	36.8855	49	1	2	593.878	2012	No	None	1	Yes	No	0	0	0	No	0	0	0	0	102.6	0	365
-1.41346	36.8855	49	1	2	593.878	2013	No	None	1	Yes	Yes	1	1	0	Night	1	1	1	0	74.1	0.00273973	364.997
-1.41346	36.8855	49	1	2	593.878	2014	No	None	1	Yes	No	0	0	0	No	0	0	0	0	68.2	0	365
-1.41346	36.8855	49	1	2	593.878	2015	No	None	1	Yes	No	0	0	0	No	0	0	0	0	81.9	0	365
-1.41346	36.8855	49	1	2	593.878	2016	No	None	0	No	No	0	0	0	No	0	0	0	0	NA	0	365
-1.41317	36.8832	50	1	2	656.853	2007	No	None	1	Yes	No	0	0	0	No	0	0	0	0	63.7	0	365
-1.41317	36.8832	50	1	2	656.853	2008	No	None	1	Yes	No	0	0	0	No	0	0	0	0	71.6	0	365
-1.41317	36.8832	50	1	2	656.853	2009	No	None	1	Yes	No	0	0	0	No	0	0	0	0	59.2	0	365
-1.41317	36.8832	50	1	2	656.853	2010	No	None	1	Yes	Yes	1	0	1	Day	1	1	0	1	91.3	0.00273973	364.997
-1.41317	36.8832	50	1	2	656.853	2011	No	None	1	Yes	Yes	1	1	0	Night	1	1	1	0	82.6	0.00273973	364.997
-1.41317	36.8832	50	1	2	656.853	2012	No	None	1	Yes	Yes	1	1	0	Night	1	1	1	0	102.6	0.00273973	364.997
-1.41317	36.8832	50	1	2	656.853	2013	No	None	1	Yes	Yes	1	1	0	Night	1	1	1	0	74.1	0.00273973	364.997
-1.41317	36.8832	50	1	2	656.853	2014	Yes	Yesself	0	No	No	0	0	0	No	0	0	0	0	68.2	0	365
-1.41317	36.8832	50	1	2	656.853	2015	Yes	Yesself	1	Yes	No	0	0	0	No	0	0	0	0	81.9	0	365
-1.41317	36.8832	50	1	2	656.853	2016	No	Yesself	0	No	No	0	0	0	No	0	0	0	0	NA	0	365
-1.4099	36.8772	51	1	2	315.472	2007	No	None	1	Yes	No	0	0	0	No	0	0	0	0	63.7	0	365
-1.4099	36.8772	51	1	2	315.472	2008	No	None	1	Yes	No	0	0	0	No	0	0	0	0	71.6	0	365
-1.4099	36.8772	51	1	2	315.472	2009	No	None	1	Yes	No	0	0	0	No	0	0	0	0	59.2	0	365
-1.4099	36.8772	51	1	2	315.472	2010	No	None	1	Yes	No	0	0	0	No	0	0	0	0	91.3	0	365
-1.4099	36.8772	51	1	2	315.472	2011	No	None	1	Yes	No	0	0	0	No	0	0	0	0	82.6	0	365
-1.4099	36.8772	51	1	2	315.472	2012	No	None	1	Yes	No	0	0	0	No	0	0	0	0	102.6	0	365
-1.4099	36.8772	51	1	2	315.472	2013	No	None	1	Yes	No	0	0	0	No	0	0	0	0	74.1	0	365
-1.4099	36.8772	51	1	2	315.472	2014	No	None	1	Yes	No	0	0	0	No	0	0	0	0	68.2	0	365
-1.4099	36.8772	51	1	2	315.472	2015	No	None	1	Yes	No	0	0	0	No	0	0	0	0	81.9	0	365
-1.4099	36.8772	51	1	2	315.472	2016	No	None	0	No	No	0	0	0	No	0	0	0	0	NA	0	365
-1.4206	36.8826	52	1	2	1177.51	2007	No	None	1	Yes	No	0	0	0	No	0	0	0	0	63.7	0	365
-1.4206	36.8826	52	1	2	1177.51	2008	No	None	1	Yes	Yes	1	1	0	Night	1	1	1	0	71.6	0.00273973	364.997
-1.4206	36.8826	52	1	2	1177.51	2009	No	None	1	Yes	No	0	0	0	No	0	0	0	0	59.2	0	365
-1.4206	36.8826	52	1	2	1177.51	2010	No	None	1	Yes	No	0	0	0	No	0	0	0	0	91.3	0	365
-1.4206	36.8826	52	1	2	1177.51	2011	No	None	1	Yes	No	0	0	0	No	0	0	0	0	82.6	0	365
-1.4206	36.8826	52	1	2	1177.51	2012	No	None	1	Yes	No	0	0	0	No	0	0	0	0	102.6	0	365
-1.4206	36.8826	52	1	2	1177.51	2013	No	None	1	Yes	No	0	0	0	No	0	0	0	0	74.1	0	365
-1.4206	36.8826	52	1	2	1177.51	2014	No	None	1	Yes	Yes	1	1	0	Night	1	1	1	0	68.2	0.00273973	364.997
-1.4206	36.8826	52	1	2	1177.51	2015	Yes	Fonnap	0	No	No	0	0	0	No	0	0	0	0	81.9	0	365
-1.4206	36.8826	52	1	2	1177.51	2016	Yes	Fonnap	0	No	No	0	0	0	No	0	0	0	0	NA	0	365
-1.4359	36.8865	53	1	2	2398.85	2007	No	None	1	Yes	No	0	0	0	No	0	0	0	0	63.7	0	365
-1.4359	36.8865	53	1	2	2398.85	2008	No	None	1	Yes	No	0	0	0	No	0	0	0	0	71.6	0	365
-1.4359	36.8865	53	1	2	2398.85	2009	No	None	1	Yes	Yes	1	1	0	Night	1	1	1	0	59.2	0.00273973	364.997
-1.4359	36.8865	53	1	2	2398.85	2010	No	None	1	Yes	No	0	0	0	No	0	0	0	0	91.3	0	365
-1.4359	36.8865	53	1	2	2398.85	2011	No	None	1	Yes	No	0	0	0	No	0	0	0	0	82.6	0	365
-1.4359	36.8865	53	1	2	2398.85	2012	No	None	1	Yes	No	0	0	0	No	0	0	0	0	102.6	0	365
-1.4359	36.8865	53	1	2	2398.85	2013	No	None	1	Yes	Yes	1	0	1	Day	1	10	0	10	74.1	0.0273973	364.973
-1.4359	36.8865	53	1	2	2398.85	2014	No	None	1	Yes	No	0	0	0	No	0	0	0	0	68.2	0	365
-1.4359	36.8865	53	1	2	2398.85	2015	No	None	1	Yes	No	0	0	0	No	0	0	0	0	81.9	0	365
-1.4359	36.8865	53	1	2	2398.85	2016	No	None	0	No	No	0	0	0	No	0	0	0	0	NA	0	365
-1.46235	36.9011	54	1	2	4419.33	2007	No	None	1	Yes	No	0	0	0	No	0	0	0	0	63.7	0	365
-1.46235	36.9011	54	1	2	4419.33	2008	No	None	1	Yes	No	0	0	0	No	0	0	0	0	71.6	0	365
-1.46235	36.9011	54	1	2	4419.33	2009	No	None	1	Yes	No	0	0	0	No	0	0	0	0	59.2	0	365
-1.46235	36.9011	54	1	2	4419.33	2010	No	None	1	Yes	No	0	0	0	No	0	0	0	0	91.3	0	365
-1.46235	36.9011	54	1	2	4419.33	2011	No	None	1	Yes	Yes	1	1	0	Night	2	2	2	0	82.6	0.00547945	364.995
-1.46235	36.9011	54	1	2	4419.33	2012	No	None	1	Yes	Yes	1	1	1	Night	6	3	2	1	102.6	0.00821918	364.992
-1.46235	36.9011	54	1	2	4419.33	2013	No	None	1	Yes	No	0	0	0	No	0	0	0	0	74.1	0	365
-1.46235	36.9011	54	1	2	4419.33	2014	No	None	1	Yes	Yes	1	1	1	Night	4	3	2	1	68.2	0.00821918	364.992
-1.46235	36.9011	54	1	2	4419.33	2015	No	None	1	Yes	Yes	1	0	1	Day	2	1	0	1	81.9	0.00273973	364.997
-1.46235	36.9011	54	1	2	4419.33	2016	No	None	0	No	Yes	1	0	1	Day	1	1	0	1	NA	0.00273973	364.997
-1.46008	36.9023	55	0	2	4136.38	2007	No	None	1	Yes	No	0	0	0	No	0	0	0	0	63.7	0	365
-1.46008	36.9023	55	0	2	4136.38	2008	No	None	1	Yes	No	0	0	0	No	0	0	0	0	71.6	0	365
-1.46008	36.9023	55	0	2	4136.38	2009	No	None	1	Yes	No	0	0	0	No	0	0	0	0	59.2	0	365
-1.46008	36.9023	55	0	2	4136.38	2010	No	None	1	Yes	No	0	0	0	No	0	0	0	0	91.3	0	365
-1.46008	36.9023	55	0	2	4136.38	2011	No	None	1	Yes	No	0	0	0	No	0	0	0	0	82.6	0	365
-1.46008	36.9023	55	0	2	4136.38	2012	No	None	1	Yes	No	0	0	0	No	0	0	0	0	102.6	0	365
-1.46008	36.9023	55	0	2	4136.38	2013	No	None	1	Yes	No	0	0	0	No	0	0	0	0	74.1	0	365
-1.46008	36.9023	55	0	2	4136.38	2014	No	None	1	Yes	No	0	0	0	No	0	0	0	0	68.2	0	365
-1.46008	36.9023	55	0	2	4136.38	2015	Yes	Fonnap	0	No	No	0	0	0	No	0	0	0	0	81.9	0	365
-1.46008	36.9023	55	0	2	4136.38	2016	Yes	Fonnap	0	No	No	0	0	0	No	0	0	0	0	NA	0	365
-1.45272	36.912	56	1	2	2955.15	2007	No	None	1	Yes	No	0	0	0	No	0	0	0	0	63.7	0	365
-1.45272	36.912	56	1	2	2955.15	2008	No	None	1	Yes	No	0	0	0	No	0	0	0	0	71.6	0	365
-1.45272	36.912	56	1	2	2955.15	2009	No	None	1	Yes	No	0	0	0	No	0	0	0	0	59.2	0	365
-1.45272	36.912	56	1	2	2955.15	2010	No	None	1	Yes	No	0	0	0	No	0	0	0	0	91.3	0	365
-1.45272	36.912	56	1	2	2955.15	2011	No	None	1	Yes	Yes	1	1	0	Night	1	1	1	0	82.6	0.00273973	364.997
-1.45272	36.912	56	1	2	2955.15	2012	No	None	1	Yes	No	0	0	0	No	0	0	0	0	102.6	0	365
-1.45272	36.912	56	1	2	2955.15	2013	No	None	1	Yes	No	0	0	0	No	0	0	0	0	74.1	0	365
-1.45272	36.912	56	1	2	2955.15	2014	No	None	1	Yes	No	0	0	0	No	0	0	0	0	68.2	0	365
-1.45272	36.912	56	1	2	2955.15	2015	No	None	1	Yes	Yes	1	0	1	Day	1	1	0	1	81.9	0.00273973	364.997
-1.45272	36.912	56	1	2	2955.15	2016	No	None	0	No	No	0	0	0	No	0	0	0	0	NA	0	365
-1.41872	36.8947	57	1	2	331.645	2007	No	None	1	Yes	Yes	1	1	0	Night	4	1	1	0	63.7	0.00273973	364.997
-1.41872	36.8947	57	1	2	331.645	2008	No	None	1	Yes	Yes	1	1	0	Night	3	1	1	0	71.6	0.00273973	364.997
-1.41872	36.8947	57	1	2	331.645	2009	No	None	1	Yes	No	0	0	0	No	0	0	0	0	59.2	0	365
-1.41872	36.8947	57	1	2	331.645	2010	No	None	1	Yes	Yes	1	1	0	Night	2	1	1	0	91.3	0.00273973	364.997
-1.41872	36.8947	57	1	2	331.645	2011	No	None	1	Yes	Yes	1	1	0	Night	2	2	2	0	82.6	0.00547945	364.995
-1.41872	36.8947	57	1	2	331.645	2012	No	Fonnap	0	No	Yes	1	1	0	Night	7	4	4	0	102.6	0.0109589	364.989
-1.41872	36.8947	57	1	2	331.645	2013	Yes	Fonnap	1	Yes	Yes	1	0	1	Day	2	2	0	2	74.1	0.00547945	364.995
-1.41872	36.8947	57	1	2	331.645	2014	No	Fonnap	0	No	Yes	1	1	0	Night	3	1	1	0	68.2	0.00273973	364.997
-1.41872	36.8947	57	1	2	331.645	2015	Yes	Fonnap	1	Yes	Yes	1	0	1	Day	10	1	0	1	81.9	0.00273973	364.997
-1.41872	36.8947	57	1	2	331.645	2016	Yes	Fonnap	0	No	Yes	1	0	1	Day	6	1	0	1	NA	0.00273973	364.997
-1.46188	36.8923	58	0	2	4765.88	2007	No	None	1	Yes	No	0	0	0	No	0	0	0	0	63.7	0	365
-1.46188	36.8923	58	0	2	4765.88	2008	No	None	1	Yes	No	0	0	0	No	0	0	0	0	71.6	0	365
-1.46188	36.8923	58	0	2	4765.88	2009	No	None	1	Yes	No	0	0	0	No	0	0	0	0	59.2	0	365
-1.46188	36.8923	58	0	2	4765.88	2010	No	None	1	Yes	No	0	0	0	No	0	0	0	0	91.3	0	365
-1.46188	36.8923	58	0	2	4765.88	2011	No	None	1	Yes	No	0	0	0	No	0	0	0	0	82.6	0	365
-1.46188	36.8923	58	0	2	4765.88	2012	No	None	1	Yes	No	0	0	0	No	0	0	0	0	102.6	0	365
-1.46188	36.8923	58	0	2	4765.88	2013	No	None	1	Yes	No	0	0	0	No	0	0	0	0	74.1	0	365
-1.46188	36.8923	58	0	2	4765.88	2014	No	None	1	Yes	No	0	0	0	No	0	0	0	0	68.2	0	365
-1.46188	36.8923	58	0	2	4765.88	2015	No	None	1	Yes	No	0	0	0	No	0	0	0	0	81.9	0	365
-1.46188	36.8923	58	0	2	4765.88	2016	No	None	0	No	No	0	0	0	No	0	0	0	0	NA	0	365
-1.4359	36.8717	59	1	2	3132.01	2007	No	None	1	Yes	No	0	0	0	No	0	0	0	0	63.7	0	365
-1.4359	36.8717	59	1	2	3132.01	2008	No	None	1	Yes	No	0	0	0	No	0	0	0	0	71.6	0	365
-1.4359	36.8717	59	1	2	3132.01	2009	No	None	1	Yes	No	0	0	0	No	0	0	0	0	59.2	0	365
-1.4359	36.8717	59	1	2	3132.01	2010	No	None	1	Yes	No	0	0	0	No	0	0	0	0	91.3	0	365
-1.4359	36.8717	59	1	2	3132.01	2011	No	None	1	Yes	No	0	0	0	No	0	0	0	0	82.6	0	365
-1.4359	36.8717	59	1	2	3132.01	2012	No	None	1	Yes	No	0	0	0	No	0	0	0	0	102.6	0	365
-1.4359	36.8717	59	1	2	3132.01	2013	No	None	1	Yes	No	0	0	0	No	0	0	0	0	74.1	0	365
-1.4359	36.8717	59	1	2	3132.01	2014	No	None	1	Yes	No	0	0	0	No	0	0	0	0	68.2	0	365
-1.4359	36.8717	59	1	2	3132.01	2015	No	None	1	Yes	No	0	0	0	No	0	0	0	0	81.9	0	365
-1.4359	36.8717	59	1	2	3132.01	2016	No	None	0	No	No	0	0	0	No	0	0	0	0	NA	0	365
-1.43899	36.891	60	1	2	2508.26	2007	No	None	1	Yes	No	0	0	0	No	0	0	0	0	63.7	0	365
-1.43899	36.891	60	1	2	2508.26	2008	No	None	1	Yes	No	0	0	0	No	0	0	0	0	71.6	0	365
-1.43899	36.891	60	1	2	2508.26	2009	No	None	1	Yes	No	0	0	0	No	0	0	0	0	59.2	0	365
-1.43899	36.891	60	1	2	2508.26	2010	No	None	1	Yes	Yes	1	1	0	Night	3	2	2	0	91.3	0.00547945	364.995
-1.43899	36.891	60	1	2	2508.26	2011	No	None	1	Yes	Yes	1	1	0	Night	1	1	1	0	82.6	0.00273973	364.997
-1.43899	36.891	60	1	2	2508.26	2012	No	None	1	Yes	Yes	1	1	0	Night	1	1	1	0	102.6	0.00273973	364.997
-1.43899	36.891	60	1	2	2508.26	2013	No	None	1	Yes	No	0	0	0	No	0	0	0	0	74.1	0	365
-1.43899	36.891	60	1	2	2508.26	2014	No	None	1	No	Yes	1	1	0	Night	5	2	2	0	68.2	0.00547945	364.995
-1.43899	36.891	60	1	2	2508.26	2015	No	None	1	Yes	Yes	1	1	0	Night	12	1	1	0	81.9	0.00273973	364.997
-1.43899	36.891	60	1	2	2508.26	2016	No	None	0	No	Yes	1	0	1	Day	3	1	0	1	NA	0.00273973	364.997
-1.43959	36.8899	61	1	2	2618.76	2007	No	None	1	Yes	No	0	0	0	No	0	0	0	0	63.7	0	365
-1.43959	36.8899	61	1	2	2618.76	2008	No	None	1	Yes	No	0	0	0	No	0	0	0	0	71.6	0	365
-1.43959	36.8899	61	1	2	2618.76	2009	No	None	1	Yes	No	0	0	0	No	0	0	0	0	59.2	0	365
-1.43959	36.8899	61	1	2	2618.76	2010	No	None	1	Yes	Yes	1	1	0	Night	2	1	1	0	91.3	0.00273973	364.997
-1.43959	36.8899	61	1	2	2618.76	2011	No	None	1	Yes	No	0	0	0	No	0	0	0	0	82.6	0	365
-1.43959	36.8899	61	1	2	2618.76	2012	No	None	1	Yes	Yes	1	1	0	Night	2	1	1	0	102.6	0.00273973	364.997
-1.43959	36.8899	61	1	2	2618.76	2013	No	None	1	Yes	Yes	1	1	0	Night	2	1	1	0	74.1	0.00273973	364.997
-1.43959	36.8899	61	1	2	2618.76	2014	Yes	Fonnap	0	No	Yes	1	1	0	Night	1	1	1	0	68.2	0.00273973	364.997
-1.43959	36.8899	61	1	2	2618.76	2015	Yes	Fonnap	1	Yes	No	0	0	0	No	0	0	0	0	81.9	0	365
-1.43959	36.8899	61	1	2	2618.76	2016	Yes	Fonnap	0	No	No	0	0	0	No	0	0	0	0	NA	0	365
-1.4355	36.9417	62	1	2	309.255	2007	No	None	1	Yes	Yes	1	1	0	Night	4	4	4	0	63.7	0.0109589	364.989
-1.4355	36.9417	62	1	2	309.255	2008	No	None	1	Yes	Yes	1	1	0	Night	1	1	1	0	71.6	0.00273973	364.997
-1.4355	36.9417	62	1	2	309.255	2009	No	None	1	Yes	Yes	1	1	0	Night	2	2	2	0	59.2	0.00547945	364.995
-1.4355	36.9417	62	1	2	309.255	2010	No	None	1	Yes	Yes	1	1	1	Night	6	4	3	1	91.3	0.0109589	364.989
-1.4355	36.9417	62	1	2	309.255	2011	No	None	1	Yes	Yes	1	1	1	Night	5	5	4	1	82.6	0.0136986	364.986
-1.4355	36.9417	62	1	2	309.255	2012	Yes	Fonnap	0	No	Yes	1	1	0	Night	3	2	2	0	102.6	0.00547945	364.995
-1.4355	36.9417	62	1	2	309.255	2013	Yes	Fonnap	1	Yes	No	0	0	0	No	0	0	0	0	74.1	0	365
-1.4355	36.9417	62	1	2	309.255	2014	Yes	Fonnap	1	Yes	Yes	1	0	1	Day	5	5	0	5	68.2	0.0136986	364.986
-1.4355	36.9417	62	1	2	309.255	2015	Yes	Fonnap	1	Yes	Yes	1	0	1	Day	10	1	0	1	81.9	0.00273973	364.997
-1.4355	36.9417	62	1	2	309.255	2016	Yes	Fonnap	0	No	Yes	1	0	1	Day	3	2	0	2	NA	0.00547945	364.995
-1.44944	36.8933	63	0	2	3463.68	2007	No	None	1	Yes	No	0	0	0	No	0	0	0	0	63.7	0	365
-1.44944	36.8933	63	0	2	3463.68	2008	No	None	1	Yes	No	0	0	0	No	0	0	0	0	71.6	0	365
-1.44944	36.8933	63	0	2	3463.68	2009	No	None	1	Yes	No	0	0	0	No	0	0	0	0	59.2	0	365
-1.44944	36.8933	63	0	2	3463.68	2010	No	None	1	Yes	No	0	0	0	No	0	0	0	0	91.3	0	365
-1.44944	36.8933	63	0	2	3463.68	2011	No	None	1	Yes	Yes	1	1	0	Night	3	1	1	0	82.6	0.00273973	364.997
-1.44944	36.8933	63	0	2	3463.68	2012	Yes	Fonnap	0	No	No	0	0	0	No	0	0	0	0	102.6	0	365
-1.44944	36.8933	63	0	2	3463.68	2013	Yes	Fonnap	1	Yes	Yes	1	0	1	Day	1	1	0	1	74.1	0.00273973	364.997
-1.44944	36.8933	63	0	2	3463.68	2014	No	Fonnap	1	No	Yes	1	1	0	Night	31	1	1	0	68.2	0.00273973	364.997
-1.44944	36.8933	63	0	2	3463.68	2015	Yes	Fonnap	1	Yes	No	0	0	0	No	0	0	0	0	81.9	0	365
-1.44944	36.8933	63	0	2	3463.68	2016	Yes	Fonnap	0	No	No	0	0	0	No	0	0	0	0	NA	0	365
-1.44142	36.9496	64	1	0	396.898	2007	No	None	1	Yes	Yes	1	1	1	Night	3	3	2	1	63.7	0.00821918	364.992
-1.44142	36.9496	64	1	0	396.898	2008	No	None	1	Yes	No	0	0	0	No	0	0	0	0	71.6	0	365
-1.44142	36.9496	64	1	0	396.898	2009	No	None	1	Yes	No	0	0	0	No	0	0	0	0	59.2	0	365
-1.44142	36.9496	64	1	0	396.898	2010	No	None	1	Yes	Yes	1	1	1	Night	3	2	1	1	91.3	0.00547945	364.995
-1.44142	36.9496	64	1	0	396.898	2011	No	None	1	Yes	Yes	1	1	0	Night	6	2	2	0	82.6	0.00547945	364.995
-1.44142	36.9496	64	1	0	396.898	2012	No	None	1	Yes	No	0	0	0	No	0	0	0	0	102.6	0	365
-1.44142	36.9496	64	1	0	396.898	2013	No	None	1	Yes	No	0	0	0	No	0	0	0	0	74.1	0	365
-1.44142	36.9496	64	1	0	396.898	2014	No	None	1	Yes	Yes	1	1	0	Night	5	4	3	1	68.2	0.0109589	364.989
-1.44142	36.9496	64	1	0	396.898	2015	No	None	1	Yes	Yes	1	1	0	Night	1	1	1	0	81.9	0.00273973	364.997
-1.44142	36.9496	64	1	0	396.898	2016	No	None	0	No	No	0	0	0	No	0	0	0	0	NA	0	365
-1.43413	36.9298	65	1	0	271.284	2007	No	None	1	Yes	No	0	0	0	No	0	0	0	0	63.7	0	365
-1.43413	36.9298	65	1	0	271.284	2008	No	None	1	Yes	No	0	0	0	No	0	0	0	0	71.6	0	365
-1.43413	36.9298	65	1	0	271.284	2009	No	None	1	Yes	No	0	0	0	No	0	0	0	0	59.2	0	365
-1.43413	36.9298	65	1	0	271.284	2010	No	None	1	Yes	Yes	1	1	0	Night	2	2	2	0	91.3	0.00547945	364.995
-1.43413	36.9298	65	1	0	271.284	2011	No	None	1	Yes	No	0	0	0	No	0	0	0	0	82.6	0	365
-1.43413	36.9298	65	1	0	271.284	2012	No	None	1	Yes	Yes	1	1	0	Night	6	1	1	0	102.6	0.00273973	364.997
-1.43413	36.9298	65	1	0	271.284	2013	No	None	1	Yes	Yes	1	1	0	Night	2	1	1	0	74.1	0.00273973	364.997
-1.43413	36.9298	65	1	0	271.284	2014	No	None	1	Yes	Yes	1	1	0	Night	1	1	1	0	68.2	0.00273973	364.997
-1.43413	36.9298	65	1	0	271.284	2015	Yes	None	1	Yes	No	0	0	0	No	0	0	0	0	81.9	0	365
-1.43413	36.9298	65	1	0	271.284	2016	Yes	None	0	No	No	0	0	0	No	0	0	0	0	NA	0	365
-1.42827	36.918	66	1	0	211.08	2007	No	None	1	Yes	No	0	0	0	No	0	0	0	0	63.7	0	365
-1.42827	36.918	66	1	0	211.08	2008	No	None	1	Yes	No	0	0	0	No	0	0	0	0	71.6	0	365
-1.42827	36.918	66	1	0	211.08	2009	No	None	1	Yes	No	0	0	0	No	0	0	0	0	59.2	0	365
-1.42827	36.918	66	1	0	211.08	2010	No	None	1	Yes	No	0	0	0	No	0	0	0	0	91.3	0	365
-1.42827	36.918	66	1	0	211.08	2011	No	None	1	Yes	No	0	0	0	No	0	0	0	0	82.6	0	365
-1.42827	36.918	66	1	0	211.08	2012	No	None	1	Yes	No	0	0	0	No	0	0	0	0	102.6	0	365
-1.42827	36.918	66	1	0	211.08	2013	No	None	1	Yes	No	0	0	0	No	0	0	0	0	74.1	0	365
-1.42827	36.918	66	1	0	211.08	2014	Yes	Yesself	0	No	Yes	1	1	0	Night	1	1	1	0	68.2	0.00273973	364.997
-1.42827	36.918	66	1	0	211.08	2015	Yes	Yesself	1	Yes	No	0	0	0	No	0	0	0	0	81.9	0	365
-1.42827	36.918	66	1	0	211.08	2016	Yes	Yesself	0	No	No	0	0	0	No	0	0	0	0	NA	0	365
-1.43637	36.9149	67	1	0	1170.32	2007	No	None	1	Yes	Yes	1	1	0	Night	3	1	1	0	63.7	0.00273973	364.997
-1.43637	36.9149	67	1	0	1170.32	2008	No	None	1	Yes	No	0	0	0	No	0	0	0	0	71.6	0	365
-1.43637	36.9149	67	1	0	1170.32	2009	No	None	1	Yes	No	0	0	0	No	0	0	0	0	59.2	0	365
-1.43637	36.9149	67	1	0	1170.32	2010	No	None	1	Yes	Yes	1	1	0	Night	2	1	1	0	91.3	0.00273973	364.997
-1.43637	36.9149	67	1	0	1170.32	2011	No	None	1	Yes	Yes	1	1	0	Night	3	1	1	0	82.6	0.00273973	364.997
-1.43637	36.9149	67	1	0	1170.32	2012	No	None	1	Yes	Yes	1	1	0	Night	12	1	1	0	102.6	0.00273973	364.997
-1.43637	36.9149	67	1	0	1170.32	2013	No	None	1	Yes	No	0	0	0	No	0	0	0	0	74.1	0	365
-1.43637	36.9149	67	1	0	1170.32	2014	Yes	Fonnap	0	No	Yes	1	1	0	Night	2	1	1	0	68.2	0.00273973	364.997
-1.43637	36.9149	67	1	0	1170.32	2015	Yes	Fonnap	1	Yes	No	0	0	0	No	0	0	0	0	81.9	0	365
-1.43637	36.9149	67	1	0	1170.32	2016	Yes	Fonnap	0	No	No	0	0	0	No	0	0	0	0	NA	0	365
-1.42394	36.8997	68	1	0	593.732	2007	No	None	1	Yes	No	0	0	0	No	0	0	0	0	63.7	0	365
-1.42394	36.8997	68	1	0	593.732	2008	No	None	1	Yes	No	0	0	0	No	0	0	0	0	71.6	0	365
-1.42394	36.8997	68	1	0	593.732	2009	No	None	1	Yes	No	0	0	0	No	0	0	0	0	59.2	0	365
-1.42394	36.8997	68	1	0	593.732	2010	No	None	1	Yes	No	0	0	0	No	0	0	0	0	91.3	0	365
-1.42394	36.8997	68	1	0	593.732	2011	No	None	1	Yes	Yes	1	1	0	Night	4	4	4	0	82.6	0.0109589	364.989
-1.42394	36.8997	68	1	0	593.732	2012	No	None	1	Yes	No	0	0	0	No	0	0	0	0	102.6	0	365
-1.42394	36.8997	68	1	0	593.732	2013	No	None	1	Yes	No	0	0	0	No	0	0	0	0	74.1	0	365
-1.42394	36.8997	68	1	0	593.732	2014	No	None	1	Yes	No	0	0	0	No	0	0	0	0	68.2	0	365
-1.42394	36.8997	68	1	0	593.732	2015	No	None	1	Yes	No	0	0	0	No	0	0	0	0	81.9	0	365
-1.42394	36.8997	68	1	0	593.732	2016	No	None	0	No	No	0	0	0	No	0	0	0	0	NA	0	365
-1.45164	36.8969	69	1	2	3526.42	2007	No	None	1	Yes	No	0	0	0	No	0	0	0	0	63.7	0	365
-1.45164	36.8969	69	1	2	3526.42	2008	No	None	1	Yes	No	0	0	0	No	0	0	0	0	71.6	0	365
-1.45164	36.8969	69	1	2	3526.42	2009	No	None	1	Yes	No	0	0	0	No	0	0	0	0	59.2	0	365
-1.45164	36.8969	69	1	2	3526.42	2010	No	None	1	Yes	No	0	0	0	No	0	0	0	0	91.3	0	365
-1.45164	36.8969	69	1	2	3526.42	2011	No	None	1	Yes	No	0	0	0	No	0	0	0	0	82.6	0	365
-1.45164	36.8969	69	1	2	3526.42	2012	No	None	1	Yes	Yes	1	1	0	Night	2	1	1	0	102.6	0.00273973	364.997
-1.45164	36.8969	69	1	2	3526.42	2013	No	None	1	Yes	Yes	1	1	0	Night	2	2	2	0	74.1	0.00547945	364.995
-1.45164	36.8969	69	1	2	3526.42	2014	No	None	1	Yes	No	0	0	0	No	0	0	0	0	68.2	0	365
-1.45164	36.8969	69	1	2	3526.42	2015	No	None	1	Yes	No	0	0	0	No	0	0	0	0	81.9	0	365
-1.45164	36.8969	69	1	2	3526.42	2016	No	None	0	No	No	0	0	0	No	0	0	0	0	NA	0	365
-1.44991	36.8928	70	1	2	3532.83	2007	No	None	1	Yes	No	0	0	0	No	0	0	0	0	63.7	0	365
-1.44991	36.8928	70	1	2	3532.83	2008	No	None	1	Yes	No	0	0	0	No	0	0	0	0	71.6	0	365
-1.44991	36.8928	70	1	2	3532.83	2009	No	None	1	Yes	No	0	0	0	No	0	0	0	0	59.2	0	365
-1.44991	36.8928	70	1	2	3532.83	2010	No	None	1	Yes	No	0	0	0	No	0	0	0	0	91.3	0	365
-1.44991	36.8928	70	1	2	3532.83	2011	No	None	1	Yes	No	0	0	0	No	0	0	0	0	82.6	0	365
-1.44991	36.8928	70	1	2	3532.83	2012	Yes	Fonnap	0	No	No	0	0	0	No	0	0	0	0	102.6	0	365
-1.44991	36.8928	70	1	2	3532.83	2013	Yes	Fonnap	1	Yes	No	0	0	0	No	0	0	0	0	74.1	0	365
-1.44991	36.8928	70	1	2	3532.83	2014	Yes	Fonnap	1	Yes	No	0	0	0	No	0	0	0	0	68.2	0	365
-1.44991	36.8928	70	1	2	3532.83	2015	Yes	Fonnap	1	Yes	No	0	0	0	No	0	0	0	0	81.9	0	365
-1.44991	36.8928	70	1	2	3532.83	2016	Yes	Fonnap	0	No	No	0	0	0	No	0	0	0	0	NA	0	365
-1.44115	36.8905	71	1	2	2748.74	2007	No	None	1	Yes	No	0	0	0	No	0	0	0	0	63.7	0	365
-1.44115	36.8905	71	1	2	2748.74	2008	No	None	1	Yes	No	0	0	0	No	0	0	0	0	71.6	0	365
-1.44115	36.8905	71	1	2	2748.74	2009	No	None	1	Yes	No	0	0	0	No	0	0	0	0	59.2	0	365
-1.44115	36.8905	71	1	2	2748.74	2010	No	None	1	Yes	No	0	0	0	No	0	0	0	0	91.3	0	365
-1.44115	36.8905	71	1	2	2748.74	2011	No	None	1	Yes	No	0	0	0	No	0	0	0	0	82.6	0	365
-1.44115	36.8905	71	1	2	2748.74	2012	No	None	1	Yes	No	0	0	0	No	0	0	0	0	102.6	0	365
-1.44115	36.8905	71	1	2	2748.74	2013	No	None	1	Yes	No	0	0	0	No	0	0	0	0	74.1	0	365
-1.44115	36.8905	71	1	0	2748.74	2014	No	None	1	Yes	Yes	1	1	0	Night	1	1	1	0	68.2	0.00273973	364.997
-1.44115	36.8905	71	1	2	2748.74	2015	No	None	1	Yes	No	0	0	0	No	0	0	0	0	81.9	0	365
-1.44115	36.8905	71	1	2	2748.74	2016	No	None	0	No	No	0	0	0	No	0	0	0	0	NA	0	365
-1.46027	36.9009	72	1	0	4215.68	2007	No	None	1	Yes	No	0	0	0	No	0	0	0	0	63.7	0	365
-1.46027	36.9009	72	1	0	4215.68	2008	No	None	1	Yes	No	0	0	0	No	0	0	0	0	71.6	0	365
-1.46027	36.9009	72	1	0	4215.68	2009	No	None	1	Yes	No	0	0	0	No	0	0	0	0	59.2	0	365
-1.46027	36.9009	72	1	0	4215.68	2010	No	None	1	Yes	No	0	0	0	No	0	0	0	0	91.3	0	365
-1.46027	36.9009	72	1	0	4215.68	2011	No	None	1	Yes	Yes	1	1	0	Night	4	2	2	0	82.6	0.00547945	364.995
-1.46027	36.9009	72	1	0	4215.68	2012	No	None	1	Yes	No	0	0	0	No	0	0	0	0	102.6	0	365
-1.46027	36.9009	72	1	0	4215.68	2013	Yes	Fonnap	0	No	No	0	0	0	No	0	0	0	0	74.1	0	365
-1.46027	36.9009	72	1	0	4215.68	2014	Yes	Fonnap	1	Yes	No	0	0	0	No	0	0	0	0	68.2	0	365
-1.46027	36.9009	72	1	0	4215.68	2015	Yes	Fonnap	1	Yes	Yes	1	1	0	Night	1	1	1	0	81.9	0.00273973	364.997
-1.46027	36.9009	72	1	0	4215.68	2016	Yes	Fonnap	0	No	No	0	0	0	No	0	0	0	0	NA	0	365
-1.4547	36.9202	73	1	0	2787.21	2007	No	None	1	Yes	No	0	0	0	No	0	0	0	0	63.7	0	365
-1.4547	36.9202	73	1	0	2787.21	2008	No	None	1	Yes	No	0	0	0	No	0	0	0	0	71.6	0	365
-1.4547	36.9202	73	1	0	2787.21	2009	No	None	1	Yes	Yes	1	1	0	Night	3	1	1	0	59.2	0.00273973	364.997
-1.4547	36.9202	73	1	0	2787.21	2010	No	None	1	Yes	No	0	0	0	No	0	0	0	0	91.3	0	365
-1.4547	36.9202	73	1	0	2787.21	2011	No	None	1	Yes	Yes	1	1	1	Night	2	2	1	1	82.6	0.00547945	364.995
-1.4547	36.9202	73	1	0	2787.21	2012	No	None	1	Yes	No	0	0	0	No	0	0	0	0	102.6	0	365
-1.4547	36.9202	73	1	0	2787.21	2013	No	None	1	Yes	No	0	0	0	No	0	0	0	0	74.1	0	365
-1.4547	36.9202	73	1	0	2787.21	2014	No	None	1	Yes	Yes	1	0	1	Day	1	1	0	1	68.2	0.00273973	364.997
-1.4547	36.9202	73	1	0	2787.21	2015	No	None	1	Yes	No	0	0	0	No	0	0	0	0	81.9	0	365
-1.4547	36.9202	73	1	0	2787.21	2016	No	None	0	No	No	0	0	0	No	0	0	0	0	NA	0	365
-1.43027	36.919	74	1	2	368.536	2007	No	None	1	Yes	Yes	1	1	0	Night	1	1	1	0	63.7	0.00273973	364.997
-1.43027	36.919	74	1	2	368.536	2008	No	None	1	Yes	Yes	1	1	0	Night	1	1	1	0	71.6	0.00273973	364.997
-1.43027	36.919	74	1	2	368.536	2009	No	None	1	Yes	No	0	0	0	No	0	0	0	0	59.2	0	365
-1.43027	36.919	74	1	2	368.536	2010	No	None	1	Yes	No	0	0	0	No	0	0	0	0	91.3	0	365
-1.43027	36.919	74	1	2	368.536	2011	No	None	1	Yes	No	0	0	0	No	0	0	0	0	82.6	0	365
-1.43027	36.919	74	1	2	368.536	2012	No	None	1	Yes	Yes	1	1	0	Night	1	1	1	0	102.6	0.00273973	364.997
-1.43027	36.919	74	1	2	368.536	2013	No	None	1	Yes	No	0	0	0	No	0	0	0	0	74.1	0	365
-1.43027	36.919	74	1	2	368.536	2014	No	None	1	Yes	Yes	1	1	0	Night	6	1	1	0	68.2	0.00273973	364.997
-1.43027	36.919	74	1	2	368.536	2015	No	None	1	Yes	No	0	0	0	No	0	0	0	0	81.9	0	365
-1.43027	36.919	74	1	2	368.536	2016	Yes	Fonnap	0	No	No	0	0	0	No	0	0	0	0	NA	0	365
-1.44117	36.9531	75	1	0	373.024	2007	No	None	1	Yes	No	0	0	0	No	0	0	0	0	63.7	0	365
-1.44117	36.9531	75	1	0	373.024	2008	No	None	1	Yes	No	0	0	0	No	0	0	0	0	71.6	0	365
-1.44117	36.9531	75	1	0	373.024	2009	No	None	1	Yes	Yes	1	1	0	Night	1	1	1	0	59.2	0.00273973	364.997
-1.44117	36.9531	75	1	0	373.024	2010	No	None	1	Yes	Yes	1	1	0	Night	2	1	1	0	91.3	0.00273973	364.997
-1.44117	36.9531	75	1	0	373.024	2011	No	None	1	Yes	No	0	0	0	No	0	0	0	0	82.6	0	365
-1.44117	36.9531	75	1	0	373.024	2012	No	None	1	Yes	Yes	1	1	0	Night	3	1	1	0	102.6	0.00273973	364.997
-1.44117	36.9531	75	1	0	373.024	2013	No	None	1	Yes	No	0	0	0	No	0	0	0	0	74.1	0	365
-1.44117	36.9531	75	1	0	373.024	2014	No	None	1	Yes	Yes	1	1	1	Night	3	2	1	1	68.2	0.00547945	364.995
-1.44117	36.9531	75	1	0	373.024	2015	No	None	1	Yes	Yes	1	1	1	Night	3	3	2	1	81.9	0.00821918	364.992
-1.44117	36.9531	75	1	0	373.024	2016	No	None	0	No	No	0	0	0	No	0	0	0	0	NA	0	365
-1.4424	36.9526	76	1	2	2504.78	2007	No	None	1	Yes	No	0	0	0	No	0	0	0	0	63.7	0	365
-1.4424	36.9526	76	1	2	2504.78	2008	No	None	1	Yes	No	0	0	0	No	0	0	0	0	71.6	0	365
-1.4424	36.9526	76	1	2	2504.78	2009	No	None	1	Yes	No	0	0	0	No	0	0	0	0	59.2	0	365
-1.4424	36.9526	76	1	2	2504.78	2010	No	None	1	Yes	No	0	0	0	No	0	0	0	0	91.3	0	365
-1.4424	36.9526	76	1	2	2504.78	2011	No	None	1	Yes	No	0	0	0	No	0	0	0	0	82.6	0	365
-1.4424	36.9526	76	1	2	2504.78	2012	No	None	1	Yes	No	0	0	0	No	0	0	0	0	102.6	0	365
-1.4424	36.9526	76	1	2	2504.78	2013	No	None	1	Yes	No	0	0	0	No	0	0	0	0	74.1	0	365
-1.4424	36.9526	76	1	2	2504.78	2014	No	None	1	Yes	No	0	0	0	No	0	0	0	0	68.2	0	365
-1.4424	36.9526	76	1	2	2504.78	2015	No	None	1	Yes	No	0	0	0	No	0	0	0	0	81.9	0	365
-1.4424	36.9526	76	1	2	2504.78	2016	No	None	0	No	No	0	0	0	No	0	0	0	0	NA	0	365
-1.46205	36.8927	77	1	0	4567.7	2007	No	None	1	Yes	No	0	0	0	No	0	0	0	0	63.7	0	365
-1.46205	36.8927	77	1	0	4567.7	2008	No	None	1	Yes	No	0	0	0	No	0	0	0	0	71.6	0	365
-1.46205	36.8927	77	1	0	4567.7	2009	No	None	1	Yes	No	0	0	0	No	0	0	0	0	59.2	0	365
-1.46205	36.8927	77	1	0	4567.7	2010	No	None	1	Yes	No	0	0	0	No	0	0	0	0	91.3	0	365
-1.46205	36.8927	77	1	0	4567.7	2011	No	None	1	Yes	No	0	0	0	No	0	0	0	0	82.6	0	365
-1.46205	36.8927	77	1	0	4567.7	2012	No	None	1	Yes	No	0	0	0	No	0	0	0	0	102.6	0	365
-1.46205	36.8927	77	1	0	4567.7	2013	No	None	1	Yes	No	0	0	0	No	0	0	0	0	74.1	0	365
-1.46205	36.8927	77	1	0	4567.7	2014	No	None	1	Yes	No	0	0	0	No	0	0	0	0	68.2	0	365
-1.46205	36.8927	77	1	0	4567.7	2015	No	None	1	Yes	No	0	0	0	No	0	0	0	0	81.9	0	365
-1.46205	36.8927	77	1	0	4567.7	2016	No	None	0	No	No	0	0	0	No	0	0	0	0	NA	0	365
-1.44414	36.9384	78	1	2	1467.5	2007	No	None	1	Yes	Yes	1	1	0	Night	1	1	1	0	63.7	0.00273973	364.997
-1.44414	36.9384	78	1	2	1467.5	2008	No	None	1	Yes	No	0	0	0	No	0	0	0	0	71.6	0	365
-1.44414	36.9384	78	1	2	1467.5	2009	No	None	1	Yes	No	0	0	0	No	0	0	0	0	59.2	0	365
-1.44414	36.9384	78	1	2	1467.5	2010	No	None	1	Yes	Yes	1	1	0	Night	2	1	1	0	91.3	0.00273973	364.997
-1.44414	36.9384	78	1	2	1467.5	2011	No	None	1	Yes	Yes	1	1	0	Night	1	1	1	0	82.6	0.00273973	364.997
-1.44414	36.9384	78	1	2	1467.5	2012	Yes	Fonnap	0	No	No	0	0	0	No	0	0	0	0	102.6	0	365
-1.44414	36.9384	78	1	2	1467.5	2013	No	Fonnap	0	No	No	0	0	0	No	0	0	0	0	74.1	0	365
-1.44414	36.9384	78	1	2	1467.5	2014	No	Fonnap	1	Yes	Yes	1	1	1	Night	3	2	1	1	68.2	0.00547945	364.995
-1.44414	36.9384	78	1	2	1467.5	2015	No	Fonnap	1	Yes	Yes	1	1	1	Night	14	4	1	3	81.9	0.0109589	364.989
-1.44414	36.9384	78	1	2	1467.5	2016	Yes	Fonnap	0	No	No	0	0	0	No	0	0	0	0	NA	0	365
-1.45401	36.9164	79	1	0	2884.72	2007	No	None	1	Yes	No	0	0	0	No	0	0	0	0	63.7	0	365
-1.45401	36.9164	79	1	0	2884.72	2008	No	None	1	Yes	Yes	1	1	0	Night	1	1	1	0	71.6	0.00273973	364.997
-1.45401	36.9164	79	1	0	2884.72	2009	No	None	1	Yes	No	0	0	0	No	0	0	0	0	59.2	0	365
-1.45401	36.9164	79	1	0	2884.72	2010	No	None	1	Yes	No	0	0	0	No	0	0	0	0	91.3	0	365
-1.45401	36.9164	79	1	0	2884.72	2011	No	None	1	Yes	Yes	1	1	0	Night	9	2	2	0	82.6	0.00547945	364.995
-1.45401	36.9164	79	1	0	2884.72	2012	No	None	1	Yes	Yes	1	1	0	Night	7	4	4	0	102.6	0.0109589	364.989
-1.45401	36.9164	79	1	0	2884.72	2013	Yes	Fonnap	0	No	No	0	0	0	No	0	0	0	0	74.1	0	365
-1.45401	36.9164	79	1	0	2884.72	2014	Yes	Fonnap	1	Yes	Yes	1	1	1	Night	3	2	1	1	68.2	0.00547945	364.995
-1.45401	36.9164	79	1	0	2884.72	2015	Yes	Fonnap	1	Yes	Yes	1	0	1	Day	1	1	0	1	81.9	0.00273973	364.997
-1.45401	36.9164	79	1	0	2884.72	2016	Yes	Fonnap	0	No	No	0	0	0	No	0	0	0	0	NA	0	365
-1.42498	36.8991	80	1	0	728.303	2007	No	None	1	Yes	No	0	0	0	No	0	0	0	0	63.7	0	365
-1.42498	36.8991	80	1	0	728.303	2008	No	None	1	Yes	Yes	1	1	0	Night	1	1	1	0	71.6	0.00273973	364.997
-1.42498	36.8991	80	1	0	728.303	2009	No	None	1	Yes	No	0	0	0	No	0	0	0	0	59.2	0	365
-1.42498	36.8991	80	1	0	728.303	2010	No	None	1	Yes	Yes	1	1	0	Night	2	1	1	0	91.3	0.00273973	364.997
-1.42498	36.8991	80	1	0	728.303	2011	No	None	1	Yes	No	0	0	0	No	0	0	0	0	82.6	0	365
-1.42498	36.8991	80	1	0	728.303	2012	No	None	1	Yes	Yes	1	1	0	Night	2	1	1	0	102.6	0.00273973	364.997
-1.42498	36.8991	80	1	0	728.303	2013	Yes	None	1	Yes	No	0	0	0	No	0	0	0	0	74.1	0	365
-1.42498	36.8991	80	1	0	728.303	2014	Yes	Fonnap	0	No	Yes	1	1	0	Night	7	2	2	0	68.2	0.00547945	364.995
-1.42498	36.8991	80	1	0	728.303	2015	Yes	Fonnap	1	Yes	No	0	0	0	No	0	0	0	0	81.9	0	365
-1.42498	36.8991	80	1	0	728.303	2016	Yes	Fonnap	0	No	No	0	0	0	No	0	0	0	0	NA	0	365

## Sheet: Day and Night
lat	Lon	Code	Gr1	Gr2	DistPark	2007	2008	2009	2010	2011	2012	2013	2014	2015	2016	Years	2007	2008	2009	2010	2011	2012	2013	2014	2015	2016	Flashlight	Self	CompleteYear	AttExP	EXPAtt	Attnight	AttDay	TimeAtt	NoSpp	NoCases	NightCases	DayCases	RainMean
-1.43734	36.8873	1	1	2	2510.35	1	1	0	0	0	2	1	2	0	0	2007	0	0	0	0	0	1	1	0	0	0	No	None	Yes	Yes	1	1	0	Night	3	1	1	0	63.7
-1.43734	36.8873	1	1	2	2510.35	1	1	0	0	0	2	1	2	0	0	2008	0	0	0	0	0	1	1	0	0	0	No	None	Yes	Yes	1	1	0	Night	2	1	1	0	71.6
-1.43734	36.8873	1	1	2	2510.35	1	1	0	0	0	2	1	2	0	0	2009	0	0	0	0	0	1	1	0	0	0	No	None	Yes	No	0	0	0	No	0	0	0	0	59.2
-1.43734	36.8873	1	1	2	2510.35	1	1	0	0	0	2	1	2	0	0	2010	0	0	0	0	0	1	1	0	0	0	No	None	Yes	No	0	0	0	No	0	0	0	0	91.3
-1.43734	36.8873	1	1	2	2510.35	1	1	0	0	0	2	1	2	0	0	2011	0	0	0	0	0	1	1	0	0	0	No	None	Yes	No	0	0	0	No	0	0	0	0	82.6
-1.43734	36.8873	1	1	2	2510.35	1	1	0	0	0	2	1	2	0	0	2012	0	0	0	0	0	1	1	0	0	0	No	None	Yes	Yes	1	1	1	Night	4	3	2	1	102.6
-1.43734	36.8873	1	1	2	2510.35	1	1	0	0	0	2	1	2	0	0	2013	0	0	0	0	0	1	1	0	0	0	Yes	None	No	Yes	1	1	1	Night	2	2	1	1	74.1
-1.43734	36.8873	1	1	2	2510.35	1	1	0	0	0	2	1	2	0	0	2014	0	0	0	0	0	1	1	0	0	0	Yes	None	Yes	Yes	1	1	0	Night	2	2	2	0	68.2
-1.43734	36.8873	1	1	2	2510.35	1	1	0	0	0	2	1	2	0	0	2015	0	0	0	0	0	1	1	0	0	0	Yes	None	Yes	No	0	0	0	No	0	0	0	0	81.9
-1.43734	36.8873	1	1	2	2510.35	1	1	0	0	0	2	1	2	0	0	2016	0	0	0	0	0	1	1	0	0	0	Yes	None	No	No	0	0	0	No	0	0	0	0	NA
-1.43787	36.89	2	1	2	2441.12	0	0	1	0	1	2	0	1	2	1	2007	0	0	1	0	0	0	0	1	0	0	No	None	Yes	No	0	0	0	No	0	0	0	0	63.7
-1.43787	36.89	2	1	2	2441.12	0	0	1	0	1	2	0	1	2	1	2008	0	0	1	0	0	0	0	1	0	0	No	None	Yes	No	0	0	0	No	0	0	0	0	71.6
-1.43787	36.89	2	1	2	2441.12	0	0	1	0	1	2	0	1	2	1	2009	0	0	1	0	0	0	0	1	0	0	No	None	Yes	Yes	1	1	1	Night	3	2	1	1	59.2
-1.43787	36.89	2	1	2	2441.12	0	0	1	0	1	2	0	1	2	1	2010	0	0	1	0	0	0	0	1	0	0	No	None	Yes	No	0	0	0	No	0	0	0	0	91.3
-1.43787	36.89	2	1	2	2441.12	0	0	1	0	1	2	0	1	2	1	2011	0	0	1	0	0	0	0	1	0	0	No	None	Yes	Yes	1	1	0	Night	1	1	1	0	82.6
-1.43787	36.89	2	1	2	2441.12	0	0	1	0	1	2	0	1	2	1	2012	0	0	1	0	0	0	0	1	0	0	No	None	Yes	Yes	1	1	0	Night	2	2	2	0	102.6
-1.43787	36.89	2	1	2	2441.12	0	0	1	0	1	2	0	1	2	1	2013	0	0	1	0	0	0	0	1	0	0	No	None	Yes	No	0	0	0	No	0	0	0	0	74.1
-1.43787	36.89	2	1	2	2441.12	0	0	1	0	1	2	0	1	2	1	2014	0	0	1	0	0	0	0	1	0	0	No	None	Yes	Yes	1	1	1	Night	6	2	1	1	68.2
-1.43787	36.89	2	1	2	2441.12	0	0	1	0	1	2	0	1	2	1	2015	0	0	1	0	0	0	0	1	0	0	No	None	Yes	Yes	1	1	0	Night	12	2	2	0	81.9
-1.43787	36.89	2	1	2	2441.12	0	0	1	0	1	2	0	1	2	1	2016	0	0	1	0	0	0	0	1	0	0	Yes	Fonnap	No	Yes	1	1	0	Night	4	1	1	0	NA
-1.43888	36.8875	3	1	2	2655.5	0	0	0	1	1	1	1	2	0	1	2007	0	0	0	0	0	0	0	0	0	0	No	None	Yes	No	0	0	0	No	0	0	0	0	63.7
-1.43888	36.8875	3	1	2	2655.5	0	0	0	1	1	1	1	2	0	1	2008	0	0	0	0	0	0	0	0	0	0	No	None	Yes	No	0	0	0	No	0	0	0	0	71.6
-1.43888	36.8875	3	1	2	2655.5	0	0	0	1	1	1	1	2	0	1	2009	0	0	0	0	0	0	0	0	0	0	No	None	Yes	No	0	0	0	No	0	0	0	0	59.2
-1.43888	36.8875	3	1	2	2655.5	0	0	0	1	1	1	1	2	0	1	2010	0	0	0	0	0	0	0	0	0	0	No	None	Yes	Yes	1	1	0	Night	2	1	1	0	91.3
-1.43888	36.8875	3	1	2	2655.5	0	0	0	1	1	1	1	2	0	1	2011	0	0	0	0	0	0	0	0	0	0	No	None	Yes	Yes	1	1	0	Night	2	1	1	0	82.6
-1.43888	36.8875	3	1	2	2655.5	0	0	0	1	1	1	1	2	0	1	2012	0	0	0	0	0	0	0	0	0	0	No	None	Yes	Yes	1	1	0	Night	3	1	1	0	102.6
-1.43888	36.8875	3	1	2	2655.5	0	0	0	1	1	1	1	2	0	1	2013	0	0	0	0	0	0	0	0	0	0	No	None	No	Yes	1	1	0	Night	1	1	1	0	74.1
-1.43888	36.8875	3	1	2	2655.5	0	0	0	1	1	1	1	2	0	1	2014	0	0	0	0	0	0	0	0	0	0	Yes	Yesself	No	Yes	1	1	0	Night	8	2	2	0	68.2
-1.43888	36.8875	3	1	2	2655.5	0	0	0	1	1	1	1	2	0	1	2015	0	0	0	0	0	0	0	0	0	0	Yes	Yesself	Yes	No	0	0	0	No	0	0	0	0	81.9
-1.43888	36.8875	3	1	2	2655.5	0	0	0	1	1	1	1	2	0	1	2016	0	0	0	0	0	0	0	0	0	0	Yes	Fonnap	No	Yes	1	1	0	Night	1	1	1	0	NA
-1.44547	36.8907	4	1	2	3178.7	0	0	0	0	0	0	0	0	0	1	2007	0	0	0	0	0	0	0	0	0	0	No	None	Yes	No	0	0	0	No	0	0	0	0	63.7
-1.44547	36.8907	4	1	2	3178.7	0	0	0	0	0	0	0	0	0	1	2008	0	0	0	0	0	0	0	0	0	0	No	None	Yes	No	0	0	0	No	0	0	0	0	71.6
-1.44547	36.8907	4	1	2	3178.7	0	0	0	0	0	0	0	0	0	1	2009	0	0	0	0	0	0	0	0	0	0	No	None	Yes	No	0	0	0	No	0	0	0	0	59.2
-1.44547	36.8907	4	1	2	3178.7	0	0	0	0	0	0	0	0	0	1	2010	0	0	0	0	0	0	0	0	0	0	No	None	Yes	No	0	0	0	No	0	0	0	0	91.3
-1.44547	36.8907	4	1	2	3178.7	0	0	0	0	0	0	0	0	0	1	2011	0	0	0	0	0	0	0	0	0	0	No	None	Yes	No	0	0	0	No	0	0	0	0	82.6
-1.44547	36.8907	4	1	2	3178.7	0	0	0	0	0	0	0	0	0	1	2012	0	0	0	0	0	0	0	0	0	0	No	None	Yes	No	0	0	0	No	0	0	0	0	102.6
-1.44547	36.8907	4	1	2	3178.7	0	0	0	0	0	0	0	0	0	1	2013	0	0	0	0	0	0	0	0	0	0	No	None	Yes	No	0	0	0	No	0	0	0	0	74.1
-1.44547	36.8907	4	1	2	3178.7	0	0	0	0	0	0	0	0	0	1	2014	0	0	0	0	0	0	0	0	0	0	No	None	Yes	No	0	0	0	No	0	0	0	0	68.2
-1.44547	36.8907	4	1	2	3178.7	0	0	0	0	0	0	0	0	0	1	2015	0	0	0	0	0	0	0	0	0	0	No	None	Yes	No	0	0	0	No	0	0	0	0	81.9
-1.44547	36.8907	4	1	2	3178.7	0	0	0	0	0	0	0	0	0	1	2016	0	0	0	0	0	0	0	0	0	0	No	None	No	Yes	1	1	0	Night	1	1	1	0	NA
-1.45288	36.8961	5	1	2	3684.84	0	0	0	0	0	0	0	0	1	0	2007	0	0	0	0	0	0	0	0	0	0	No	None	Yes	No	0	0	0	No	0	0	0	0	63.7
-1.45288	36.8961	5	1	2	3684.84	0	0	0	0	0	0	0	0	1	0	2008	0	0	0	0	0	0	0	0	0	0	No	None	Yes	No	0	0	0	No	0	0	0	0	71.6
-1.45288	36.8961	5	1	2	3684.84	0	0	0	0	0	0	0	0	1	0	2009	0	0	0	0	0	0	0	0	0	0	No	None	Yes	No	0	0	0	No	0	0	0	0	59.2
-1.45288	36.8961	5	1	2	3684.84	0	0	0	0	0	0	0	0	1	0	2010	0	0	0	0	0	0	0	0	0	0	No	None	Yes	No	0	0	0	No	0	0	0	0	91.3
-1.45288	36.8961	5	1	2	3684.84	0	0	0	0	0	0	0	0	1	0	2011	0	0	0	0	0	0	0	0	0	0	No	None	Yes	No	0	0	0	No	0	0	0	0	82.6
-1.45288	36.8961	5	1	2	3684.84	0	0	0	0	0	0	0	0	1	0	2012	0	0	0	0	0	0	0	0	0	0	No	None	Yes	No	0	0	0	No	0	0	0	0	102.6
-1.45288	36.8961	5	1	2	3684.84	0	0	0	0	0	0	0	0	1	0	2013	0	0	0	0	0	0	0	0	0	0	No	None	Yes	No	0	0	0	No	0	0	0	0	74.1
-1.45288	36.8961	5	1	2	3684.84	0	0	0	0	0	0	0	0	1	0	2014	0	0	0	0	0	0	0	0	0	0	No	None	Yes	No	0	0	0	No	0	0	0	0	68.2
-1.45288	36.8961	5	1	2	3684.84	0	0	0	0	0	0	0	0	1	0	2015	0	0	0	0	0	0	0	0	0	0	No	None	Yes	Yes	1	1	0	Night	5	1	1	0	81.9
-1.45288	36.8961	5	1	2	3684.84	0	0	0	0	0	0	0	0	1	0	2016	0	0	0	0	0	0	0	0	0	0	No	None	No	No	0	0	0	No	0	0	0	0	NA
-1.4467	36.8972	6	0	2	3008.77	0	0	0	0	0	0	0	0	1	0	2007	0	0	0	0	0	0	0	0	0	0	No	None	Yes	No	0	0	0	No	0	0	0	0	63.7
-1.4467	36.8972	6	0	2	3008.77	0	0	0	0	0	0	0	0	1	0	2008	0	0	0	0	0	0	0	0	0	0	No	None	Yes	No	0	0	0	No	0	0	0	0	71.6
-1.4467	36.8972	6	0	2	3008.77	0	0	0	0	0	0	0	0	1	0	2009	0	0	0	0	0	0	0	0	0	0	No	None	Yes	No	0	0	0	No	0	0	0	0	59.2
-1.4467	36.8972	6	0	2	3008.77	0	0	0	0	0	0	0	0	1	0	2010	0	0	0	0	0	0	0	0	0	0	No	None	Yes	No	0	0	0	No	0	0	0	0	91.3
-1.4467	36.8972	6	0	2	3008.77	0	0	0	0	0	0	0	0	1	0	2011	0	0	0	0	0	0	0	0	0	0	No	None	Yes	No	0	0	0	No	0	0	0	0	82.6
-1.4467	36.8972	6	0	2	3008.77	0	0	0	0	0	0	0	0	1	0	2012	0	0	0	0	0	0	0	0	0	0	No	None	Yes	No	0	0	0	No	0	0	0	0	102.6
-1.4467	36.8972	6	0	2	3008.77	0	0	0	0	0	0	0	0	1	0	2013	0	0	0	0	0	0	0	0	0	0	No	None	Yes	No	0	0	0	No	0	0	0	0	74.1
-1.4467	36.8972	6	0	2	3008.77	0	0	0	0	0	0	0	0	1	0	2014	0	0	0	0	0	0	0	0	0	0	No	None	Yes	No	0	0	0	No	0	0	0	0	68.2
-1.4467	36.8972	6	0	2	3008.77	0	0	0	0	0	0	0	0	1	0	2015	0	0	0	0	0	0	0	0	0	0	No	None	Yes	Yes	1	1	0	Night	2	1	1	0	81.9
-1.4467	36.8972	6	0	2	3008.77	0	0	0	0	0	0	0	0	1	0	2016	0	0	0	0	0	0	0	0	0	0	Yes	Fonnap	No	No	0	0	0	No	0	0	0	0	NA
-1.4356	36.8696	7	0	2	3112.41	0	0	0	0	0	1	0	0	0	0	2007	0	0	0	0	0	0	0	0	0	0	No	None	Yes	No	0	0	0	No	0	0	0	0	63.7
-1.4356	36.8696	7	0	2	3112.41	0	0	0	0	0	1	0	0	0	0	2008	0	0	0	0	0	0	0	0	0	0	No	None	Yes	No	0	0	0	No	0	0	0	0	71.6
-1.4356	36.8696	7	0	2	3112.41	0	0	0	0	0	1	0	0	0	0	2009	0	0	0	0	0	0	0	0	0	0	No	None	Yes	No	0	0	0	No	0	0	0	0	59.2
-1.4356	36.8696	7	0	2	3112.41	0	0	0	0	0	1	0	0	0	0	2010	0	0	0	0	0	0	0	0	0	0	No	None	Yes	No	0	0	0	No	0	0	0	0	91.3
-1.4356	36.8696	7	0	2	3112.41	0	0	0	0	0	1	0	0	0	0	2011	0	0	0	0	0	0	0	0	0	0	No	None	Yes	No	0	0	0	No	0	0	0	0	82.6
-1.4356	36.8696	7	0	2	3112.41	0	0	0	0	0	1	0	0	0	0	2012	0	0	0	0	0	0	0	0	0	0	No	None	Yes	Yes	1	1	0	Night	1	1	1	0	102.6
-1.4356	36.8696	7	0	2	3112.41	0	0	0	0	0	1	0	0	0	0	2013	0	0	0	0	0	0	0	0	0	0	No	None	Yes	No	0	0	0	No	0	0	0	0	74.1
-1.4356	36.8696	7	0	2	3112.41	0	0	0	0	0	1	0	0	0	0	2014	0	0	0	0	0	0	0	0	0	0	No	None	Yes	No	0	0	0	No	0	0	0	0	68.2
-1.4356	36.8696	7	0	2	3112.41	0	0	0	0	0	1	0	0	0	0	2015	0	0	0	0	0	0	0	0	0	0	No	None	Yes	No	0	0	0	No	0	0	0	0	81.9
-1.4356	36.8696	7	0	2	3112.41	0	0	0	0	0	1	0	0	0	0	2016	0	0	0	0	0	0	0	0	0	0	No	None	No	No	0	0	0	No	0	0	0	0	NA
-1.43319	36.8761	8	1	2	2675.29	0	0	0	0	0	1	0	0	1	0	2007	0	0	0	0	0	0	0	0	0	0	No	None	Yes	No	0	0	0	No	0	0	0	0	63.7
-1.43319	36.8761	8	1	2	2675.29	0	0	0	0	0	1	0	0	1	0	2008	0	0	0	0	0	0	0	0	0	0	No	None	Yes	No	0	0	0	No	0	0	0	0	71.6
-1.43319	36.8761	8	1	2	2675.29	0	0	0	0	0	1	0	0	1	0	2009	0	0	0	0	0	0	0	0	0	0	No	None	Yes	No	0	0	0	No	0	0	0	0	59.2
-1.43319	36.8761	8	1	2	2675.29	0	0	0	0	0	1	0	0	1	0	2010	0	0	0	0	0	0	0	0	0	0	No	None	Yes	No	0	0	0	No	0	0	0	0	91.3
-1.43319	36.8761	8	1	2	2675.29	0	0	0	0	0	1	0	0	1	0	2011	0	0	0	0	0	0	0	0	0	0	No	None	Yes	No	0	0	0	No	0	0	0	0	82.6
-1.43319	36.8761	8	1	2	2675.29	0	0	0	0	0	1	0	0	1	0	2012	0	0	0	0	0	0	0	0	0	0	No	None	Yes	Yes	1	1	0	Night	1	1	1	0	102.6
-1.43319	36.8761	8	1	2	2675.29	0	0	0	0	0	1	0	0	1	0	2013	0	0	0	0	0	0	0	0	0	0	No	None	Yes	No	0	0	0	No	0	0	0	0	74.1
-1.43319	36.8761	8	1	2	2675.29	0	0	0	0	0	1	0	0	1	0	2014	0	0	0	0	0	0	0	0	0	0	No	None	Yes	No	0	0	0	No	0	0	0	0	68.2
-1.43319	36.8761	8	1	2	2675.29	0	0	0	0	0	1	0	0	1	0	2015	0	0	0	0	0	0	0	0	0	0	No	None	Yes	Yes	1	1	0	Night	1	1	1	0	81.9
-1.43319	36.8761	8	1	2	2675.29	0	0	0	0	0	1	0	0	1	0	2016	0	0	0	0	0	0	0	0	0	0	No	None	No	No	0	0	0	No	0	0	0	0	NA
-1.43629	36.8771	9	1	2	2895.53	0	1	0	2	0	1	1	0	1	0	2007	0	0	0	1	0	0	0	0	0	0	No	None	Yes	No	0	0	0	No	0	0	0	0	63.7
-1.43629	36.8771	9	1	2	2895.53	0	1	0	2	0	1	1	0	1	0	2008	0	0	0	1	0	0	0	0	0	0	No	None	Yes	Yes	1	1	0	Night	1	1	1	0	71.6
-1.43629	36.8771	9	1	2	2895.53	0	1	0	2	0	1	1	0	1	0	2009	0	0	0	1	0	0	0	0	0	0	No	None	Yes	No	0	0	0	No	0	0	0	0	59.2
-1.43629	36.8771	9	1	2	2895.53	0	1	0	2	0	1	1	0	1	0	2010	0	0	0	1	0	0	0	0	0	0	No	None	Yes	Yes	1	1	0	Night	6	3	2	1	91.3
-1.43629	36.8771	9	1	2	2895.53	0	1	0	2	0	1	1	0	1	0	2011	0	0	0	1	0	0	0	0	0	0	No	None	Yes	No	0	0	0	No	0	0	0	0	82.6
-1.43629	36.8771	9	1	2	2895.53	0	1	0	2	0	1	1	0	1	0	2012	0	0	0	1	0	0	0	0	0	0	No	None	Yes	Yes	1	1	0	Night	1	1	1	0	102.6
-1.43629	36.8771	9	1	2	2895.53	0	1	0	2	0	1	1	0	1	0	2013	0	0	0	1	0	0	0	0	0	0	No	None	Yes	Yes	1	1	0	Night	1	1	1	0	74.1
-1.43629	36.8771	9	1	2	2895.53	0	1	0	2	0	1	1	0	1	0	2014	0	0	0	1	0	0	0	0	0	0	No	None	Yes	No	0	0	0	No	0	0	0	0	68.2
-1.43629	36.8771	9	1	2	2895.53	0	1	0	2	0	1	1	0	1	0	2015	0	0	0	1	0	0	0	0	0	0	No	None	Yes	Yes	1	1	0	Night	1	1	1	0	81.9
-1.43629	36.8771	9	1	2	2895.53	0	1	0	2	0	1	1	0	1	0	2016	0	0	0	1	0	0	0	0	0	0	No	None	No	No	0	0	0	No	0	0	0	0	NA
-1.41264	36.8851	10	1	2	547.665	0	2	0	0	1	1	1	0	1	0	2007	0	0	0	0	0	0	0	0	0	0	No	None	Yes	No	0	0	0	No	0	0	0	0	63.7
-1.41264	36.8851	10	1	2	547.665	0	2	0	0	1	1	1	0	1	0	2008	0	0	0	0	0	0	0	0	0	0	No	None	Yes	Yes	1	1	0	Night	3	2	2	0	71.6
-1.41264	36.8851	10	1	2	547.665	0	2	0	0	1	1	1	0	1	0	2009	0	0	0	0	0	0	0	0	0	0	No	None	Yes	No	0	0	0	No	0	0	0	0	59.2
-1.41264	36.8851	10	1	2	547.665	0	2	0	0	1	1	1	0	1	0	2010	0	0	0	0	0	0	0	0	0	0	No	None	Yes	No	0	0	0	No	0	0	0	0	91.3
-1.41264	36.8851	10	1	2	547.665	0	2	0	0	1	1	1	0	1	0	2011	0	0	0	0	0	0	0	0	0	0	No	None	Yes	Yes	1	1	0	Night	1	1	1	0	82.6
-1.41264	36.8851	10	1	2	547.665	0	2	0	0	1	1	1	0	1	0	2012	0	0	0	0	0	0	0	0	0	0	No	None	Yes	Yes	1	1	0	Night	4	1	1	0	102.6
-1.41264	36.8851	10	1	2	547.665	0	2	0	0	1	1	1	0	1	0	2013	0	0	0	0	0	0	0	0	0	0	No	None	Yes	Yes	1	1	0	Night	15	1	1	0	74.1
-1.41264	36.8851	10	1	2	547.665	0	2	0	0	1	1	1	0	1	0	2014	0	0	0	0	0	0	0	0	0	0	No	None	Yes	No	0	0	0	No	0	0	0	0	68.2
-1.41264	36.8851	10	1	2	547.665	0	2	0	0	1	1	1	0	1	0	2015	0	0	0	0	0	0	0	0	0	0	Yes	Fonnap	No	Yes	1	1	0	Night	10	1	1	0	81.9
-1.41264	36.8851	10	1	2	547.665	0	2	0	0	1	1	1	0	1	0	2016	0	0	0	0	0	0	0	0	0	0	Yes	Fonnap	No	No	0	0	0	No	0	0	0	0	NA
-1.41225	36.8843	11	1	2	536.096	0	0	0	0	0	1	0	1	1	0	2007	0	0	0	0	0	0	0	0	0	0	No	None	Yes	No	0	0	0	No	0	0	0	0	63.7
-1.41225	36.8843	11	1	2	536.096	0	0	0	0	0	1	0	1	1	0	2008	0	0	0	0	0	0	0	0	0	0	No	None	Yes	No	0	0	0	No	0	0	0	0	71.6
-1.41225	36.8843	11	1	2	536.096	0	0	0	0	0	1	0	1	1	0	2009	0	0	0	0	0	0	0	0	0	0	No	None	Yes	No	0	0	0	No	0	0	0	0	59.2
-1.41225	36.8843	11	1	2	536.096	0	0	0	0	0	1	0	1	1	0	2010	0	0	0	0	0	0	0	0	0	0	No	None	Yes	No	0	0	0	No	0	0	0	0	91.3
-1.41225	36.8843	11	1	2	536.096	0	0	0	0	0	1	0	1	1	0	2011	0	0	0	0	0	0	0	0	0	0	No	None	Yes	No	0	0	0	No	0	0	0	0	82.6
-1.41225	36.8843	11	1	2	536.096	0	0	0	0	0	1	0	1	1	0	2012	0	0	0	0	0	0	0	0	0	0	No	None	Yes	Yes	1	1	0	Night	5	1	1	0	102.6
-1.41225	36.8843	11	1	2	536.096	0	0	0	0	0	1	0	1	1	0	2013	0	0	0	0	0	0	0	0	0	0	No	None	Yes	No	0	0	0	No	0	0	0	0	74.1
-1.41225	36.8843	11	1	2	536.096	0	0	0	0	0	1	0	1	1	0	2014	0	0	0	0	0	0	0	0	0	0	Yes	Fonnap	No	Yes	1	1	0	Night	1	1	1	0	68.2
-1.41225	36.8843	11	1	2	536.096	0	0	0	0	0	1	0	1	1	0	2015	0	0	0	0	0	0	0	0	0	0	Yes	Fonnap	Yes	Yes	1	1	0	Night	10	1	1	0	81.9
-1.41225	36.8843	11	1	2	536.096	0	0	0	0	0	1	0	1	1	0	2016	0	0	0	0	0	0	0	0	0	0	Yes	Fonnap	No	No	0	0	0	No	0	0	0	0	NA
-1.41275	36.8845	12	1	2	588.807	0	0	1	0	0	0	0	0	0	0	2007	0	0	0	0	0	0	0	0	1	0	No	None	Yes	No	0	0	0	No	0	0	0	0	63.7
-1.41275	36.8845	12	1	2	588.807	0	0	1	0	0	0	0	0	0	0	2008	0	0	0	0	0	0	0	0	1	0	No	None	Yes	No	0	0	0	No	0	0	0	0	71.6
-1.41275	36.8845	12	1	2	588.807	0	0	1	0	0	0	0	0	0	0	2009	0	0	0	0	0	0	0	0	1	0	No	None	Yes	Yes	1	1	0	Night	2	1	1	0	59.2
-1.41275	36.8845	12	1	2	588.807	0	0	1	0	0	0	0	0	0	0	2010	0	0	0	0	0	0	0	0	1	0	No	None	Yes	No	0	0	0	No	0	0	0	0	91.3
-1.41275	36.8845	12	1	2	588.807	0	0	1	0	0	0	0	0	0	0	2011	0	0	0	0	0	0	0	0	1	0	No	None	Yes	No	0	0	0	No	0	0	0	0	82.6
-1.41275	36.8845	12	1	2	588.807	0	0	1	0	0	0	0	0	0	0	2012	0	0	0	0	0	0	0	0	1	0	No	None	Yes	No	0	0	0	No	0	0	0	0	102.6
-1.41275	36.8845	12	1	2	588.807	0	0	1	0	0	0	0	0	0	0	2013	0	0	0	0	0	0	0	0	1	0	No	None	Yes	No	0	0	0	No	0	0	0	0	74.1
-1.41275	36.8845	12	1	2	588.807	0	0	1	0	0	0	0	0	0	0	2014	0	0	0	0	0	0	0	0	1	0	No	None	Yes	No	0	0	0	No	0	0	0	0	68.2
-1.41275	36.8845	12	1	2	588.807	0	0	1	0	0	0	0	0	0	0	2015	0	0	0	0	0	0	0	0	1	0	No	None	Yes	Yes	1	0	1	Day	1	1	0	1	81.9
-1.41275	36.8845	12	1	2	588.807	0	0	1	0	0	0	0	0	0	0	2016	0	0	0	0	0	0	0	0	1	0	No	None	No	No	0	0	0	No	0	0	0	0	NA
-1.41283	36.8746	13	1	2	631.271	0	1	0	0	0	0	1	0	1	0	2007	0	0	1	0	0	0	0	0	0	0	No	None	Yes	No	0	0	0	No	0	0	0	0	63.7
-1.41283	36.8746	13	1	2	631.271	0	1	0	0	0	0	1	0	1	0	2008	0	0	1	0	0	0	0	0	0	0	No	None	Yes	Yes	1	1	0	Night	3	1	1	0	71.6
-1.41283	36.8746	13	1	2	631.271	0	1	0	0	0	0	1	0	1	0	2009	0	0	1	0	0	0	0	0	0	0	No	None	Yes	Yes	1	0	1	Day	1	1	0	1	59.2
-1.41283	36.8746	13	1	2	631.271	0	1	0	0	0	0	1	0	1	0	2010	0	0	1	0	0	0	0	0	0	0	No	None	Yes	No	0	0	0	No	0	0	0	0	91.3
-1.41283	36.8746	13	1	2	631.271	0	1	0	0	0	0	1	0	1	0	2011	0	0	1	0	0	0	0	0	0	0	No	None	Yes	No	0	0	0	No	0	0	0	0	82.6
-1.41283	36.8746	13	1	2	631.271	0	1	0	0	0	0	1	0	1	0	2012	0	0	1	0	0	0	0	0	0	0	No	None	Yes	No	0	0	0	No	0	0	0	0	102.6
-1.41283	36.8746	13	1	2	631.271	0	1	0	0	0	0	1	0	1	0	2013	0	0	1	0	0	0	0	0	0	0	No	None	Yes	Yes	1	1	0	Night	2	1	1	0	74.1
-1.41283	36.8746	13	1	2	631.271	0	1	0	0	0	0	1	0	1	0	2014	0	0	1	0	0	0	0	0	0	0	No	None	Yes	No	0	0	0	No	0	0	0	0	68.2
-1.41283	36.8746	13	1	2	631.271	0	1	0	0	0	0	1	0	1	0	2015	0	0	1	0	0	0	0	0	0	0	No	None	Yes	Yes	1	1	0	Night	3	1	1	0	81.9
-1.41283	36.8746	13	1	2	631.271	0	1	0	0	0	0	1	0	1	0	2016	0	0	1	0	0	0	0	0	0	0	No	None	No	No	0	0	0	No	0	0	0	0	NA
-1.41274	36.8794	14	1	2	614.042	0	0	1	0	0	0	0	1	1	0	2007	0	0	0	0	0	0	0	1	0	0	No	None	Yes	No	0	0	0	No	0	0	0	0	63.7
-1.41274	36.8794	14	1	2	614.042	0	0	1	0	0	0	0	1	1	0	2008	0	0	0	0	0	0	0	1	0	0	No	None	Yes	No	0	0	0	No	0	0	0	0	71.6
-1.41274	36.8794	14	1	2	614.042	0	0	1	0	0	0	0	1	1	0	2009	0	0	0	0	0	0	0	1	0	0	No	None	Yes	Yes	1	1	0	Night	1	1	1	0	59.2
-1.41274	36.8794	14	1	2	614.042	0	0	1	0	0	0	0	1	1	0	2010	0	0	0	0	0	0	0	1	0	0	No	None	Yes	No	0	0	0	No	0	0	0	0	91.3
-1.41274	36.8794	14	1	2	614.042	0	0	1	0	0	0	0	1	1	0	2011	0	0	0	0	0	0	0	1	0	0	No	None	Yes	No	0	0	0	No	0	0	0	0	82.6
-1.41274	36.8794	14	1	2	614.042	0	0	1	0	0	0	0	1	1	0	2012	0	0	0	0	0	0	0	1	0	0	No	None	Yes	No	0	0	0	No	0	0	0	0	102.6
-1.41274	36.8794	14	1	2	614.042	0	0	1	0	0	0	0	1	1	0	2013	0	0	0	0	0	0	0	1	0	0	No	None	Yes	No	0	0	0	No	0	0	0	0	74.1
-1.41274	36.8794	14	1	2	614.042	0	0	1	0	0	0	0	1	1	0	2014	0	0	0	0	0	0	0	1	0	0	No	None	Yes	Yes	1	1	1	Night	3	2	1	1	68.2
-1.41274	36.8794	14	1	2	614.042	0	0	1	0	0	0	0	1	1	0	2015	0	0	0	0	0	0	0	1	0	0	No	None	Yes	Yes	1	1	0	Night	2	1	1	0	81.9
-1.41274	36.8794	14	1	2	614.042	0	0	1	0	0	0	0	1	1	0	2016	0	0	0	0	0	0	0	1	0	0	No	None	No	No	0	0	0	No	0	0	0	0	NA
-1.41274	36.8781	15	1	2	620.85	0	0	0	0	0	1	0	0	0	0	2007	0	0	0	0	0	0	0	0	0	1	No	None	Yes	No	0	0	0	No	0	0	0	0	63.7
-1.41274	36.8781	15	1	2	620.85	0	0	0	0	0	1	0	0	0	0	2008	0	0	0	0	0	0	0	0	0	1	No	None	Yes	No	0	0	0	No	0	0	0	0	71.6
-1.41274	36.8781	15	1	2	620.85	0	0	0	0	0	1	0	0	0	0	2009	0	0	0	0	0	0	0	0	0	1	No	None	Yes	No	0	0	0	No	0	0	0	0	59.2
-1.41274	36.8781	15	1	2	620.85	0	0	0	0	0	1	0	0	0	0	2010	0	0	0	0	0	0	0	0	0	1	No	None	Yes	No	0	0	0	No	0	0	0	0	91.3
-1.41274	36.8781	15	1	2	620.85	0	0	0	0	0	1	0	0	0	0	2011	0	0	0	0	0	0	0	0	0	1	No	None	Yes	No	0	0	0	No	0	0	0	0	82.6
-1.41274	36.8781	15	1	2	620.85	0	0	0	0	0	1	0	0	0	0	2012	0	0	0	0	0	0	0	0	0	1	No	None	Yes	Yes	1	1	0	Night	1	1	1	0	102.6
-1.41274	36.8781	15	1	2	620.85	0	0	0	0	0	1	0	0	0	0	2013	0	0	0	0	0	0	0	0	0	1	No	None	Yes	No	0	0	0	No	0	0	0	0	74.1
-1.41274	36.8781	15	1	2	620.85	0	0	0	0	0	1	0	0	0	0	2014	0	0	0	0	0	0	0	0	0	1	No	None	Yes	No	0	0	0	No	0	0	0	0	68.2
-1.41274	36.8781	15	1	2	620.85	0	0	0	0	0	1	0	0	0	0	2015	0	0	0	0	0	0	0	0	0	1	Yes	Fonnap	No	No	0	0	0	No	0	0	0	0	81.9
-1.41274	36.8781	15	1	2	620.85	0	0	0	0	0	1	0	0	0	0	2016	0	0	0	0	0	0	0	0	0	1	Yes	Fonnap	No	Yes	1	0	1	Day	3	1	0	1	NA
-1.43057	36.8881	16	1	2	1788.83	0	1	0	2	2	1	0	1	0	0	2007	0	0	0	0	1	0	0	0	0	0	No	None	Yes	No	0	0	0	No	0	0	0	0	63.7
-1.43057	36.8881	16	1	2	1788.83	0	1	0	2	2	1	0	1	0	0	2008	0	0	0	0	1	0	0	0	0	0	No	None	Yes	Yes	1	1	0	Night	16	1	1	0	71.6
-1.43057	36.8881	16	1	2	1788.83	0	1	0	2	2	1	0	1	0	0	2009	0	0	0	0	1	0	0	0	0	0	No	None	Yes	No	0	0	0	No	0	0	0	0	59.2
-1.43057	36.8881	16	1	2	1788.83	0	1	0	2	2	1	0	1	0	0	2010	0	0	0	0	1	0	0	0	0	0	No	None	Yes	Yes	1	1	0	Night	3	2	2	0	91.3
-1.43057	36.8881	16	1	2	1788.83	0	1	0	2	2	1	0	1	0	0	2011	0	0	0	0	1	0	0	0	0	0	No	None	Yes	Yes	1	1	1	Night	3	3	2	1	82.6
-1.43057	36.8881	16	1	2	1788.83	0	1	0	2	2	1	0	1	0	0	2012	0	0	0	0	1	0	0	0	0	0	No	None	Yes	Yes	1	1	0	Night	5	1	1	0	102.6
-1.43057	36.8881	16	1	2	1788.83	0	1	0	2	2	1	0	1	0	0	2013	0	0	0	0	1	0	0	0	0	0	No	None	Yes	No	0	0	0	No	0	0	0	0	74.1
-1.43057	36.8881	16	1	2	1788.83	0	1	0	2	2	1	0	1	0	0	2014	0	0	0	0	1	0	0	0	0	0	No	None	Yes	Yes	1	1	0	Night	2	1	1	0	68.2
-1.43057	36.8881	16	1	2	1788.83	0	1	0	2	2	1	0	1	0	0	2015	0	0	0	0	1	0	0	0	0	0	No	None	Yes	No	0	0	0	No	0	0	0	0	81.9
-1.43057	36.8881	16	1	2	1788.83	0	1	0	2	2	1	0	1	0	0	2016	0	0	0	0	1	0	0	0	0	0	No	None	No	No	0	0	0	No	0	0	0	0	NA
-1.42498	36.8991	17	0	2	728.303	0	0	0	0	0	0	0	0	1	0	2007	0	0	0	0	0	0	0	0	0	0	No	None	Yes	No	0	0	0	No	0	0	0	0	63.7
-1.42498	36.8991	17	0	2	728.303	0	0	0	0	0	0	0	0	1	0	2008	0	0	0	0	0	0	0	0	0	0	No	None	Yes	No	0	0	0	No	0	0	0	0	71.6
-1.42498	36.8991	17	0	2	728.303	0	0	0	0	0	0	0	0	1	0	2009	0	0	0	0	0	0	0	0	0	0	No	None	Yes	No	0	0	0	No	0	0	0	0	59.2
-1.42498	36.8991	17	0	2	728.303	0	0	0	0	0	0	0	0	1	0	2010	0	0	0	0	0	0	0	0	0	0	No	None	Yes	No	0	0	0	No	0	0	0	0	91.3
-1.42498	36.8991	17	0	2	728.303	0	0	0	0	0	0	0	0	1	0	2011	0	0	0	0	0	0	0	0	0	0	No	None	Yes	No	0	0	0	No	0	0	0	0	82.6
-1.42498	36.8991	17	0	2	728.303	0	0	0	0	0	0	0	0	1	0	2012	0	0	0	0	0	0	0	0	0	0	Yes	Fonnap	No	No	0	0	0	No	0	0	0	0	102.6
-1.42498	36.8991	17	0	2	728.303	0	0	0	0	0	0	0	0	1	0	2013	0	0	0	0	0	0	0	0	0	0	Yes	Fonnap	Yes	No	0	0	0	No	0	0	0	0	74.1
-1.42498	36.8991	17	0	2	728.303	0	0	0	0	0	0	0	0	1	0	2014	0	0	0	0	0	0	0	0	0	0	Yes	Fonnap	Yes	No	0	0	0	No	0	0	0	0	68.2
-1.42498	36.8991	17	0	2	728.303	0	0	0	0	0	0	0	0	1	0	2015	0	0	0	0	0	0	0	0	0	0	Yes	Fonnap	Yes	Yes	1	1	0	Night	3	1	1	0	81.9
-1.42498	36.8991	17	0	2	728.303	0	0	0	0	0	0	0	0	1	0	2016	0	0	0	0	0	0	0	0	0	0	Yes	Fonnap	No	No	0	0	0	No	0	0	0	0	NA
-1.42343	36.9009	18	1	2	488.488	0	0	0	0	0	0	0	0	0	0	2007	0	0	0	0	0	0	1	0	0	0	No	None	Yes	No	0	0	0	No	0	0	0	0	63.7
-1.42343	36.9009	18	1	2	488.488	0	0	0	0	0	0	0	0	0	0	2008	0	0	0	0	0	0	1	0	0	0	No	None	Yes	No	0	0	0	No	0	0	0	0	71.6
-1.42343	36.9009	18	1	2	488.488	0	0	0	0	0	0	0	0	0	0	2009	0	0	0	0	0	0	1	0	0	0	No	None	Yes	No	0	0	0	No	0	0	0	0	59.2
-1.42343	36.9009	18	1	2	488.488	0	0	0	0	0	0	0	0	0	0	2010	0	0	0	0	0	0	1	0	0	0	No	None	Yes	No	0	0	0	No	0	0	0	0	91.3
-1.42343	36.9009	18	1	2	488.488	0	0	0	0	0	0	0	0	0	0	2011	0	0	0	0	0	0	1	0	0	0	No	None	Yes	No	0	0	0	No	0	0	0	0	82.6
-1.42343	36.9009	18	1	2	488.488	0	0	0	0	0	0	0	0	0	0	2012	0	0	0	0	0	0	1	0	0	0	No	None	Yes	No	0	0	0	No	0	0	0	0	102.6
-1.42343	36.9009	18	1	2	488.488	0	0	0	0	0	0	0	0	0	0	2013	0	0	0	0	0	0	1	0	0	0	No	None	Yes	Yes	1	0	1	Day	1	1	0	1	74.1
-1.42343	36.9009	18	1	2	488.488	0	0	0	0	0	0	0	0	0	0	2014	0	0	0	0	0	0	1	0	0	0	No	None	Yes	No	0	0	0	No	0	0	0	0	68.2
-1.42343	36.9009	18	1	2	488.488	0	0	0	0	0	0	0	0	0	0	2015	0	0	0	0	0	0	1	0	0	0	No	None	Yes	No	0	0	0	No	0	0	0	0	81.9
-1.42343	36.9009	18	1	2	488.488	0	0	0	0	0	0	0	0	0	0	2016	0	0	0	0	0	0	1	0	0	0	No	None	No	No	0	0	0	No	0	0	0	0	NA
-1.42126	36.8901	19	1	2	755.673	0	0	0	1	0	0	1	1	0	0	2007	0	0	0	0	0	0	0	0	1	1	No	None	Yes	No	0	0	0	No	0	0	0	0	63.7
-1.42126	36.8901	19	1	2	755.673	0	0	0	1	0	0	1	1	0	0	2008	0	0	0	0	0	0	0	0	1	1	No	None	Yes	No	0	0	0	No	0	0	0	0	71.6
-1.42126	36.8901	19	1	2	755.673	0	0	0	1	0	0	1	1	0	0	2009	0	0	0	0	0	0	0	0	1	1	No	None	Yes	No	0	0	0	No	0	0	0	0	59.2
-1.42126	36.8901	19	1	2	755.673	0	0	0	1	0	0	1	1	0	0	2010	0	0	0	0	0	0	0	0	1	1	No	None	Yes	Yes	1	1	0	Night	1	1	1	0	91.3
-1.42126	36.8901	19	1	2	755.673	0	0	0	1	0	0	1	1	0	0	2011	0	0	0	0	0	0	0	0	1	1	No	None	Yes	No	0	0	0	No	0	0	0	0	82.6
-1.42126	36.8901	19	1	2	755.673	0	0	0	1	0	0	1	1	0	0	2012	0	0	0	0	0	0	0	0	1	1	No	None	Yes	No	0	0	0	No	0	0	0	0	102.6
-1.42126	36.8901	19	1	2	755.673	0	0	0	1	0	0	1	1	0	0	2013	0	0	0	0	0	0	0	0	1	1	No	None	Yes	Yes	1	1	0	Night	1	1	1	0	74.1
-1.42126	36.8901	19	1	2	755.673	0	0	0	1	0	0	1	1	0	0	2014	0	0	0	0	0	0	0	0	1	1	No	None	Yes	Yes	1	1	0	Night	1	1	1	0	68.2
-1.42126	36.8901	19	1	2	755.673	0	0	0	1	0	0	1	1	0	0	2015	0	0	0	0	0	0	0	0	1	1	Yes	Fonnap	No	Yes	1	0	1	Day	1	1	0	1	81.9
-1.42126	36.8901	19	1	2	755.673	0	0	0	1	0	0	1	1	0	0	2016	0	0	0	0	0	0	0	0	1	1	Yes	Fonnap	No	Yes	1	0	1	Day	2	1	0	1	NA
-1.43365	36.9226	20	1	2	547.517	0	1	0	0	1	0	0	0	1	0	2007	0	0	0	0	0	0	0	0	0	0	No	None	Yes	No	0	0	0	No	0	0	0	0	63.7
-1.43365	36.9226	20	1	2	547.517	0	1	0	0	1	0	0	0	1	0	2008	0	0	0	0	0	0	0	0	0	0	No	None	Yes	Yes	1	1	0	Night	1	1	1	0	71.6
-1.43365	36.9226	20	1	2	547.517	0	1	0	0	1	0	0	0	1	0	2009	0	0	0	0	0	0	0	0	0	0	No	None	Yes	No	0	0	0	No	0	0	0	0	59.2
-1.43365	36.9226	20	1	2	547.517	0	1	0	0	1	0	0	0	1	0	2010	0	0	0	0	0	0	0	0	0	0	No	None	Yes	No	0	0	0	No	0	0	0	0	91.3
-1.43365	36.9226	20	1	2	547.517	0	1	0	0	1	0	0	0	1	0	2011	0	0	0	0	0	0	0	0	0	0	No	None	Yes	Yes	1	1	0	Night	1	1	1	0	82.6
-1.43365	36.9226	20	1	2	547.517	0	1	0	0	1	0	0	0	1	0	2012	0	0	0	0	0	0	0	0	0	0	No	None	Yes	No	0	0	0	No	0	0	0	0	102.6
-1.43365	36.9226	20	1	2	547.517	0	1	0	0	1	0	0	0	1	0	2013	0	0	0	0	0	0	0	0	0	0	No	None	Yes	No	0	0	0	No	0	0	0	0	74.1
-1.43365	36.9226	20	1	2	547.517	0	1	0	0	1	0	0	0	1	0	2014	0	0	0	0	0	0	0	0	0	0	No	None	Yes	No	0	0	0	No	0	0	0	0	68.2
-1.43365	36.9226	20	1	2	547.517	0	1	0	0	1	0	0	0	1	0	2015	0	0	0	0	0	0	0	0	0	0	No	None	Yes	Yes	1	1	0	Night	1	1	1	0	81.9
-1.43365	36.9226	20	1	2	547.517	0	1	0	0	1	0	0	0	1	0	2016	0	0	0	0	0	0	0	0	0	0	No	None	No	No	0	0	0	No	0	0	0	0	NA
-1.43353	36.9227	21	1	2	530.102	0	0	1	1	0	2	1	0	3	0	2007	0	0	0	0	0	0	0	0	0	0	No	None	Yes	No	0	0	0	No	0	0	0	0	63.7
-1.43353	36.9227	21	1	2	530.102	0	0	1	1	0	2	1	0	3	0	2008	0	0	0	0	0	0	0	0	0	0	No	None	Yes	No	0	0	0	No	0	0	0	0	71.6
-1.43353	36.9227	21	1	2	530.102	0	0	1	1	0	2	1	0	3	0	2009	0	0	0	0	0	0	0	0	0	0	No	None	Yes	Yes	1	1	0	Night	2	1	1	0	59.2
-1.43353	36.9227	21	1	2	530.102	0	0	1	1	0	2	1	0	3	0	2010	0	0	0	0	0	0	0	0	0	0	No	None	Yes	Yes	1	1	0	Night	5	1	1	0	91.3
-1.43353	36.9227	21	1	2	530.102	0	0	1	1	0	2	1	0	3	0	2011	0	0	0	0	0	0	0	0	0	0	No	None	Yes	No	0	0	0	No	0	0	0	0	82.6
-1.43353	36.9227	21	1	2	530.102	0	0	1	1	0	2	1	0	3	0	2012	0	0	0	0	0	0	0	0	0	0	No	None	Yes	Yes	1	1	0	Night	7	2	2	0	102.6
-1.43353	36.9227	21	1	2	530.102	0	0	1	1	0	2	1	0	3	0	2013	0	0	0	0	0	0	0	0	0	0	No	None	Yes	Yes	1	1	0	Night	3	1	1	0	74.1
-1.43353	36.9227	21	1	2	530.102	0	0	1	1	0	2	1	0	3	0	2014	0	0	0	0	0	0	0	0	0	0	Yes	Fonnap	No	No	0	0	0	No	0	0	0	0	68.2
-1.43353	36.9227	21	1	2	530.102	0	0	1	1	0	2	1	0	3	0	2015	0	0	0	0	0	0	0	0	0	0	Yes	Fonnap	Yes	Yes	1	1	0	Night	6	3	3	0	81.9
-1.43353	36.9227	21	1	2	530.102	0	0	1	1	0	2	1	0	3	0	2016	0	0	0	0	0	0	0	0	0	0	Yes	Fonnap	No	No	0	0	0	No	0	0	0	0	NA
-1.43689	36.9148	22	1	2	1224.97	0	1	0	1	0	1	0	0	0	1	2007	0	0	0	0	0	0	0	0	0	0	No	None	Yes	No	0	0	0	No	0	0	0	0	63.7
-1.43689	36.9148	22	1	2	1224.97	0	1	0	1	0	1	0	0	0	1	2008	0	0	0	0	0	0	0	0	0	0	No	None	Yes	Yes	1	1	0	Night	1	1	1	0	71.6
-1.43689	36.9148	22	1	2	1224.97	0	1	0	1	0	1	0	0	0	1	2009	0	0	0	0	0	0	0	0	0	0	No	None	Yes	No	0	0	0	No	0	0	0	0	59.2
-1.43689	36.9148	22	1	2	1224.97	0	1	0	1	0	1	0	0	0	1	2010	0	0	0	0	0	0	0	0	0	0	No	None	Yes	Yes	1	1	0	Night	5	1	1	0	91.3
-1.43689	36.9148	22	1	2	1224.97	0	1	0	1	0	1	0	0	0	1	2011	0	0	0	0	0	0	0	0	0	0	No	None	Yes	No	0	0	0	No	0	0	0	0	82.6
-1.43689	36.9148	22	1	2	1224.97	0	1	0	1	0	1	0	0	0	1	2012	0	0	0	0	0	0	0	0	0	0	No	None	Yes	Yes	1	1	0	Night	4	1	1	0	102.6
-1.43689	36.9148	22	1	2	1224.97	0	1	0	1	0	1	0	0	0	1	2013	0	0	0	0	0	0	0	0	0	0	Yes	Fonnap	No	No	0	0	0	No	0	0	0	0	74.1
-1.43689	36.9148	22	1	2	1224.97	0	1	0	1	0	1	0	0	0	1	2014	0	0	0	0	0	0	0	0	0	0	Yes	Fonnap	No	No	0	0	0	No	0	0	0	0	68.2
-1.43689	36.9148	22	1	2	1224.97	0	1	0	1	0	1	0	0	0	1	2015	0	0	0	0	0	0	0	0	0	0	Yes	Fonnap	Yes	No	0	0	0	No	0	0	0	0	81.9
-1.43689	36.9148	22	1	2	1224.97	0	1	0	1	0	1	0	0	0	1	2016	0	0	0	0	0	0	0	0	0	0	Yes	Fonnap	No	Yes	1	1	0	Night	2	1	1	0	NA
-1.43514	36.9026	23	1	2	1598.11	0	0	0	1	0	1	1	1	1	0	2007	0	0	0	1	0	1	0	0	0	0	No	None	Yes	No	0	0	0	No	0	0	0	0	63.7
-1.43514	36.9026	23	1	2	1598.11	0	0	0	1	0	1	1	1	1	0	2008	0	0	0	1	0	1	0	0	0	0	No	None	Yes	No	0	0	0	No	0	0	0	0	71.6
-1.43514	36.9026	23	1	2	1598.11	0	0	0	1	0	1	1	1	1	0	2009	0	0	0	1	0	1	0	0	0	0	No	None	Yes	No	0	0	0	No	0	0	0	0	59.2
-1.43514	36.9026	23	1	2	1598.11	0	0	0	1	0	1	1	1	1	0	2010	0	0	0	1	0	1	0	0	0	0	No	None	Yes	No	1	1	1	Night	4	2	1	1	91.3
-1.43514	36.9026	23	1	2	1598.11	0	0	0	1	0	1	1	1	1	0	2011	0	0	0	1	0	1	0	0	0	0	No	None	Yes	No	0	0	0	No	0	0	0	0	82.6
-1.43514	36.9026	23	1	2	1598.11	0	0	0	1	0	1	1	1	1	0	2012	0	0	0	1	0	1	0	0	0	0	No	None	Yes	Yes	1	1	1	Night	2	2	1	1	102.6
-1.43514	36.9026	23	1	2	1598.11	0	0	0	1	0	1	1	1	1	0	2013	0	0	0	1	0	1	0	0	0	0	No	None	Yes	Yes	1	1	0	Night	1	1	1	0	74.1
-1.43514	36.9026	23	1	2	1598.11	0	0	0	1	0	1	1	1	1	0	2014	0	0	0	1	0	1	0	0	0	0	No	None	Yes	Yes	1	1	0	Night	2	1	1	0	68.2
-1.43514	36.9026	23	1	2	1598.11	0	0	0	1	0	1	1	1	1	0	2015	0	0	0	1	0	1	0	0	0	0	No	None	Yes	Yes	1	1	0	Night	1	1	1	0	81.9
-1.43514	36.9026	23	1	2	1598.11	0	0	0	1	0	1	1	1	1	0	2016	0	0	0	1	0	1	0	0	0	0	No	None	No	No	0	0	0	No	0	0	0	0	NA
-1.45608	36.9139	24	0	2	3206.05	0	0	0	2	2	2	2	1	1	1	2007	0	0	0	0	0	2	1	1	1	2	No	None	Yes	No	0	0	0	No	0	0	0	0	63.7
-1.45608	36.9139	24	0	2	3206.05	0	0	0	2	2	2	2	1	1	1	2008	0	0	0	0	0	2	1	1	1	2	No	None	Yes	No	0	0	0	No	0	0	0	0	71.6
-1.45608	36.9139	24	0	2	3206.05	0	0	0	2	2	2	2	1	1	1	2009	0	0	0	0	0	2	1	1	1	2	No	None	Yes	No	0	0	0	No	0	0	0	0	59.2
-1.45608	36.9139	24	0	2	3206.05	0	0	0	2	2	2	2	1	1	1	2010	0	0	0	0	0	2	1	1	1	2	No	None	Yes	Yes	1	1	0	Night	2	2	2	0	91.3
-1.45608	36.9139	24	0	2	3206.05	0	0	0	2	2	2	2	1	1	1	2011	0	0	0	0	0	2	1	1	1	2	No	None	Yes	Yes	1	1	0	Night	9	2	2	0	82.6
-1.45608	36.9139	24	0	2	3206.05	0	0	0	2	2	2	2	1	1	1	2012	0	0	0	0	0	2	1	1	1	2	No	None	Yes	Yes	1	1	1	Night	7	4	2	2	102.6
-1.45608	36.9139	24	0	2	3206.05	0	0	0	2	2	2	2	1	1	1	2013	0	0	0	0	0	2	1	1	1	2	No	None	Yes	Yes	1	1	1	Night	3	3	2	1	74.1
-1.45608	36.9139	24	0	2	3206.05	0	0	0	2	2	2	2	1	1	1	2014	0	0	0	0	0	2	1	1	1	2	No	None	Yes	Yes	1	1	1	Night	2	2	1	1	68.2
-1.45608	36.9139	24	0	2	3206.05	0	0	0	2	2	2	2	1	1	1	2015	0	0	0	0	0	2	1	1	1	2	No	None	Yes	Yes	1	1	1	Night	2	2	1	1	81.9
-1.45608	36.9139	24	0	2	3206.05	0	0	0	2	2	2	2	1	1	1	2016	0	0	0	0	0	2	1	1	1	2	No	None	No	Yes	1	1	1	Night	4	3	1	2	NA
-1.44009	36.9404	25	1	2	833.929	0	0	2	0	0	1	0	1	0	0	2007	0	0	0	0	1	0	0	1	0	0	No	None	Yes	No	0	0	0	No	0	0	0	0	63.7
-1.44009	36.9404	25	1	2	833.929	0	0	2	0	0	1	0	1	0	0	2008	0	0	0	0	1	0	0	1	0	0	No	None	Yes	No	0	0	0	No	0	0	0	0	71.6
-1.44009	36.9404	25	1	2	833.929	0	0	2	0	0	1	0	1	0	0	2009	0	0	0	0	1	0	0	1	0	0	No	None	Yes	Yes	1	1	0	Night	2	2	2	0	59.2
-1.44009	36.9404	25	1	2	833.929	0	0	2	0	0	1	0	1	0	0	2010	0	0	0	0	1	0	0	1	0	0	No	None	Yes	No	0	0	0	No	0	0	0	0	91.3
-1.44009	36.9404	25	1	2	833.929	0	0	2	0	0	1	0	1	0	0	2011	0	0	0	0	1	0	0	1	0	0	No	None	Yes	Yes	1	0	1	Day	1	1	0	1	82.6
-1.44009	36.9404	25	1	2	833.929	0	0	2	0	0	1	0	1	0	0	2012	0	0	0	0	1	0	0	1	0	0	No	None	Yes	Yes	1	1	0	Night	1	1	1	0	102.6
-1.44009	36.9404	25	1	2	833.929	0	0	2	0	0	1	0	1	0	0	2013	0	0	0	0	1	0	0	1	0	0	Yes	Fonnap	No	No	0	0	0	No	0	0	0	0	74.1
-1.44009	36.9404	25	1	2	833.929	0	0	2	0	0	1	0	1	0	0	2014	0	0	0	0	1	0	0	1	0	0	Yes	Fonnap	Yes	Yes	1	1	1	Night	2	2	1	1	68.2
-1.44009	36.9404	25	1	2	833.929	0	0	2	0	0	1	0	1	0	0	2015	0	0	0	0	1	0	0	1	0	0	Yes	Fonnap	Yes	No	0	0	0	No	0	0	0	0	81.9
-1.44009	36.9404	25	1	2	833.929	0	0	2	0	0	1	0	1	0	0	2016	0	0	0	0	1	0	0	1	0	0	Yes	Fonnap	No	No	0	0	0	No	0	0	0	0	NA
-1.44207	36.951	26	1	2	456.888	0	0	0	0	1	0	0	0	0	3	2007	0	0	0	0	0	0	0	0	0	0	No	None	Yes	No	0	0	0	No	0	0	0	0	63.7
-1.44207	36.951	26	1	2	456.888	0	0	0	0	1	0	0	0	0	3	2008	0	0	0	0	0	0	0	0	0	0	No	None	Yes	No	0	0	0	No	0	0	0	0	71.6
-1.44207	36.951	26	1	2	456.888	0	0	0	0	1	0	0	0	0	3	2009	0	0	0	0	0	0	0	0	0	0	No	None	Yes	No	0	0	0	No	0	0	0	0	59.2
-1.44207	36.951	26	1	2	456.888	0	0	0	0	1	0	0	0	0	3	2010	0	0	0	0	0	0	0	0	0	0	No	None	Yes	No	0	0	0	No	0	0	0	0	91.3
-1.44207	36.951	26	1	2	456.888	0	0	0	0	1	0	0	0	0	3	2011	0	0	0	0	0	0	0	0	0	0	No	None	Yes	Yes	1	1	0	Night	1	1	1	0	82.6
-1.44207	36.951	26	1	2	456.888	0	0	0	0	1	0	0	0	0	3	2012	0	0	0	0	0	0	0	0	0	0	No	None	Yes	No	0	0	0	No	0	0	0	0	102.6
-1.44207	36.951	26	1	2	456.888	0	0	0	0	1	0	0	0	0	3	2013	0	0	0	0	0	0	0	0	0	0	No	None	Yes	No	0	0	0	No	0	0	0	0	74.1
-1.44207	36.951	26	1	2	456.888	0	0	0	0	1	0	0	0	0	3	2014	0	0	0	0	0	0	0	0	0	0	No	None	Yes	No	0	0	0	No	0	0	0	0	68.2
-1.44207	36.951	26	1	2	456.888	0	0	0	0	1	0	0	0	0	3	2015	0	0	0	0	0	0	0	0	0	0	No	None	Yes	No	0	0	0	No	0	0	0	0	81.9
-1.44207	36.951	26	1	2	456.888	0	0	0	0	1	0	0	0	0	3	2016	0	0	0	0	0	0	0	0	0	0	No	None	No	Yes	1	1	0	Night	3	3	3	0	NA
-1.44217	36.9528	27	1	2	470.751	0	1	0	2	0	1	1	0	0	1	2007	0	2	0	0	0	1	1	0	2	0	No	None	Yes	No	0	0	0	No	0	0	0	0	63.7
-1.44217	36.9528	27	1	2	470.751	0	1	0	2	0	1	1	0	0	1	2008	0	2	0	0	0	1	1	0	2	0	No	None	Yes	Yes	1	1	1	Night	4	3	1	2	71.6
-1.44217	36.9528	27	1	2	470.751	0	1	0	2	0	1	1	0	0	1	2009	0	2	0	0	0	1	1	0	2	0	No	None	Yes	No	0	0	0	No	0	0	0	0	59.2
-1.44217	36.9528	27	1	2	470.751	0	1	0	2	0	1	1	0	0	1	2010	0	2	0	0	0	1	1	0	2	0	No	None	Yes	Yes	1	1	0	Night	4	2	2	0	91.3
-1.44217	36.9528	27	1	2	470.751	0	1	0	2	0	1	1	0	0	1	2011	0	2	0	0	0	1	1	0	2	0	No	None	Yes	No	0	0	0	No	0	0	0	0	82.6
-1.44217	36.9528	27	1	2	470.751	0	1	0	2	0	1	1	0	0	1	2012	0	2	0	0	0	1	1	0	2	0	No	None	Yes	Yes	1	1	0	Night	3	2	1	1	102.6
-1.44217	36.9528	27	1	2	470.751	0	1	0	2	0	1	1	0	0	1	2013	0	2	0	0	0	1	1	0	2	0	No	None	Yes	Yes	1	1	1	Night	4	2	1	1	74.1
-1.44217	36.9528	27	1	2	470.751	0	1	0	2	0	1	1	0	0	1	2014	0	2	0	0	0	1	1	0	2	0	No	None	Yes	No	0	0	0	No	0	0	0	0	68.2
-1.44217	36.9528	27	1	2	470.751	0	1	0	2	0	1	1	0	0	1	2015	0	2	0	0	0	1	1	0	2	0	No	None	Yes	Yes	1	0	1	Day	3	2	0	2	81.9
-1.44217	36.9528	27	1	2	470.751	0	1	0	2	0	1	1	0	0	1	2016	0	2	0	0	0	1	1	0	2	0	No	None	No	Yes	1	1	0	Night	5	1	1	0	NA
-1.44357	36.8887	28	1	2	3077.21	0	0	0	0	0	0	0	2	0	0	2007	0	0	0	0	0	0	0	3	0	0	No	None	Yes	No	0	0	0	No	0	0	0	0	63.7
-1.44357	36.8887	28	1	2	3077.21	0	0	0	0	0	0	0	2	0	0	2008	0	0	0	0	0	0	0	3	0	0	No	None	Yes	No	0	0	0	No	0	0	0	0	71.6
-1.44357	36.8887	28	1	2	3077.21	0	0	0	0	0	0	0	2	0	0	2009	0	0	0	0	0	0	0	3	0	0	No	None	Yes	No	0	0	0	No	0	0	0	0	59.2
-1.44357	36.8887	28	1	2	3077.21	0	0	0	0	0	0	0	2	0	0	2010	0	0	0	0	0	0	0	3	0	0	No	None	Yes	No	0	0	0	No	0	0	0	0	91.3
-1.44357	36.8887	28	1	2	3077.21	0	0	0	0	0	0	0	2	0	0	2011	0	0	0	0	0	0	0	3	0	0	No	None	Yes	No	0	0	0	No	0	0	0	0	82.6
-1.44357	36.8887	28	1	2	3077.21	0	0	0	0	0	0	0	2	0	0	2012	0	0	0	0	0	0	0	3	0	0	No	None	Yes	No	0	0	0	No	0	0	0	0	102.6
-1.44357	36.8887	28	1	2	3077.21	0	0	0	0	0	0	0	2	0	0	2013	0	0	0	0	0	0	0	3	0	0	No	None	Yes	No	0	0	0	No	0	0	0	0	74.1
-1.44357	36.8887	28	1	2	3077.21	0	0	0	0	0	0	0	2	0	0	2014	0	0	0	0	0	0	0	3	0	0	Yes	None	No	Yes	1	1	0	Night	7	5	2	3	68.2
-1.44357	36.8887	28	1	2	3077.21	0	0	0	0	0	0	0	2	0	0	2015	0	0	0	0	0	0	0	3	0	0	Yes	Fonnap	Yes	No	0	0	0	No	0	0	0	0	81.9
-1.44357	36.8887	28	1	2	3077.21	0	0	0	0	0	0	0	2	0	0	2016	0	0	0	0	0	0	0	3	0	0	Yes	Fonnap	No	No	0	0	0	No	0	0	0	0	NA
-1.4494	36.8917	29	1	2	3532.36	0	0	0	0	0	2	0	0	0	0	2007	0	0	0	0	1	0	0	0	0	0	No	None	Yes	No	0	0	0	No	0	0	0	0	63.7
-1.4494	36.8917	29	1	2	3532.36	0	0	0	0	0	2	0	0	0	0	2008	0	0	0	0	1	0	0	0	0	0	No	None	Yes	No	0	0	0	No	0	0	0	0	71.6
-1.4494	36.8917	29	1	2	3532.36	0	0	0	0	0	2	0	0	0	0	2009	0	0	0	0	1	0	0	0	0	0	No	None	Yes	No	0	0	0	No	0	0	0	0	59.2
-1.4494	36.8917	29	1	2	3532.36	0	0	0	0	0	2	0	0	0	0	2010	0	0	0	0	1	0	0	0	0	0	No	None	Yes	No	0	0	0	No	0	0	0	0	91.3
-1.4494	36.8917	29	1	2	3532.36	0	0	0	0	0	2	0	0	0	0	2011	0	0	0	0	1	0	0	0	0	0	No	None	Yes	Yes	1	0	1	Day	1	1	0	1	82.6
-1.4494	36.8917	29	1	2	3532.36	0	0	0	0	0	2	0	0	0	0	2012	0	0	0	0	1	0	0	0	0	0	No	None	Yes	Yes	1	1	0	Night	2	2	2	0	102.6
-1.4494	36.8917	29	1	2	3532.36	0	0	0	0	0	2	0	0	0	0	2013	0	0	0	0	1	0	0	0	0	0	Yes	Fonnap	No	No	0	0	0	No	0	0	0	0	74.1
-1.4494	36.8917	29	1	2	3532.36	0	0	0	0	0	2	0	0	0	0	2014	0	0	0	0	1	0	0	0	0	0	Yes	Fonnap	Yes	No	0	0	0	No	0	0	0	0	68.2
-1.4494	36.8917	29	1	2	3532.36	0	0	0	0	0	2	0	0	0	0	2015	0	0	0	0	1	0	0	0	0	0	Yes	Fonnap	Yes	No	0	0	0	No	0	0	0	0	81.9
-1.4494	36.8917	29	1	2	3532.36	0	0	0	0	0	2	0	0	0	0	2016	0	0	0	0	1	0	0	0	0	0	Yes	Fonnap	No	No	0	0	0	No	0	0	0	0	NA
-1.46206	36.9091	30	1	2	4031.68	0	0	0	0	0	0	0	0	1	0	2007	0	0	0	0	0	0	0	0	0	0	No	None	Yes	No	0	0	0	No	0	0	0	0	63.7
-1.46206	36.9091	30	1	2	4031.68	0	0	0	0	0	0	0	0	1	0	2008	0	0	0	0	0	0	0	0	0	0	No	None	Yes	No	0	0	0	No	0	0	0	0	71.6
-1.46206	36.9091	30	1	2	4031.68	0	0	0	0	0	0	0	0	1	0	2009	0	0	0	0	0	0	0	0	0	0	No	None	Yes	No	0	0	0	No	0	0	0	0	59.2
-1.46206	36.9091	30	1	2	4031.68	0	0	0	0	0	0	0	0	1	0	2010	0	0	0	0	0	0	0	0	0	0	No	None	Yes	No	0	0	0	No	0	0	0	0	91.3
-1.46206	36.9091	30	1	2	4031.68	0	0	0	0	0	0	0	0	1	0	2011	0	0	0	0	0	0	0	0	0	0	No	None	Yes	No	0	0	0	No	0	0	0	0	82.6
-1.46206	36.9091	30	1	2	4031.68	0	0	0	0	0	0	0	0	1	0	2012	0	0	0	0	0	0	0	0	0	0	No	None	Yes	No	0	0	0	No	0	0	0	0	102.6
-1.46206	36.9091	30	1	2	4031.68	0	0	0	0	0	0	0	0	1	0	2013	0	0	0	0	0	0	0	0	0	0	No	None	Yes	No	0	0	0	No	0	0	0	0	74.1
-1.46206	36.9091	30	1	2	4031.68	0	0	0	0	0	0	0	0	1	0	2014	0	0	0	0	0	0	0	0	0	0	No	None	Yes	No	0	0	0	No	0	0	0	0	68.2
-1.46206	36.9091	30	1	2	4031.68	0	0	0	0	0	0	0	0	1	0	2015	0	0	0	0	0	0	0	0	0	0	No	None	Yes	Yes	1	1	0	Night	3	1	1	0	81.9
-1.46206	36.9091	30	1	2	4031.68	0	0	0	0	0	0	0	0	1	0	2016	0	0	0	0	0	0	0	0	0	0	No	None	No	No	0	0	0	No	0	0	0	0	NA
-1.4589	36.9092	31	1	2	3707.59	0	0	0	0	0	0	0	2	0	0	2007	0	0	0	0	0	1	0	2	2	2	No	None	Yes	No	0	0	0	No	0	0	0	0	63.7
-1.4589	36.9092	31	1	2	3707.59	0	0	0	0	0	0	0	2	0	0	2008	0	0	0	0	0	1	0	2	2	2	No	None	Yes	No	0	0	0	No	0	0	0	0	71.6
-1.4589	36.9092	31	1	2	3707.59	0	0	0	0	0	0	0	2	0	0	2009	0	0	0	0	0	1	0	2	2	2	No	None	Yes	No	0	0	0	No	0	0	0	0	59.2
-1.4589	36.9092	31	1	2	3707.59	0	0	0	0	0	0	0	2	0	0	2010	0	0	0	0	0	1	0	2	2	2	No	None	Yes	No	0	0	0	No	0	0	0	0	91.3
-1.4589	36.9092	31	1	2	3707.59	0	0	0	0	0	0	0	2	0	0	2011	0	0	0	0	0	1	0	2	2	2	No	None	Yes	No	0	0	0	No	0	0	0	0	82.6
-1.4589	36.9092	31	1	2	3707.59	0	0	0	0	0	0	0	2	0	0	2012	0	0	0	0	0	1	0	2	2	2	No	None	Yes	Yes	1	0	1	Day	2	1	0	1	102.6
-1.4589	36.9092	31	1	2	3707.59	0	0	0	0	0	0	0	2	0	0	2013	0	0	0	0	0	1	0	2	2	2	No	None	Yes	No	0	0	0	No	0	0	0	0	74.1
-1.4589	36.9092	31	1	2	3707.59	0	0	0	0	0	0	0	2	0	0	2014	0	0	0	0	0	1	0	2	2	2	No	None	Yes	Yes	1	1	1	Night	4	4	2	2	68.2
-1.4589	36.9092	31	1	2	3707.59	0	0	0	0	0	0	0	2	0	0	2015	0	0	0	0	0	1	0	2	2	2	No	None	Yes	Yes	1	0	1	Day	2	2	0	2	81.9
-1.4589	36.9092	31	1	2	3707.59	0	0	0	0	0	0	0	2	0	0	2016	0	0	0	0	0	1	0	2	2	2	No	None	No	Yes	1	0	1	Day	2	2	0	2	NA
-1.45939	36.895	32	1	2	4391.34	0	0	0	0	0	0	0	0	0	0	2007	1	0	0	0	0	0	0	0	0	0	No	None	Yes	Yes	0	0	1	Day	2	1	0	1	63.7
-1.45939	36.895	32	1	2	4391.34	0	0	0	0	0	0	0	0	0	0	2008	1	0	0	0	0	0	0	0	0	0	No	None	Yes	No	0	0	0	No	0	0	0	0	71.6
-1.45939	36.895	32	1	2	4391.34	0	0	0	0	0	0	0	0	0	0	2009	1	0	0	0	0	0	0	0	0	0	No	None	Yes	No	0	0	0	No	0	0	0	0	59.2
-1.45939	36.895	32	1	2	4391.34	0	0	0	0	0	0	0	0	0	0	2010	1	0	0	0	0	0	0	0	0	0	No	None	Yes	No	0	0	0	No	0	0	0	0	91.3
-1.45939	36.895	32	1	2	4391.34	0	0	0	0	0	0	0	0	0	0	2011	1	0	0	0	0	0	0	0	0	0	No	None	Yes	No	0	0	0	No	0	0	0	0	82.6
-1.45939	36.895	32	1	2	4391.34	0	0	0	0	0	0	0	0	0	0	2012	1	0	0	0	0	0	0	0	0	0	No	None	Yes	No	0	0	0	No	0	0	0	0	102.6
-1.45939	36.895	32	1	2	4391.34	0	0	0	0	0	0	0	0	0	0	2013	1	0	0	0	0	0	0	0	0	0	No	None	Yes	No	0	0	0	No	0	0	0	0	74.1
-1.45939	36.895	32	1	2	4391.34	0	0	0	0	0	0	0	0	0	0	2014	1	0	0	0	0	0	0	0	0	0	No	None	Yes	No	0	0	0	No	0	0	0	0	68.2
-1.45939	36.895	32	1	2	4391.34	0	0	0	0	0	0	0	0	0	0	2015	1	0	0	0	0	0	0	0	0	0	No	None	Yes	No	0	0	0	No	0	0	0	0	81.9
-1.45939	36.895	32	1	2	4391.34	0	0	0	0	0	0	0	0	0	0	2016	1	0	0	0	0	0	0	0	0	0	No	None	No	No	0	0	0	No	0	0	0	0	NA
-1.42926	36.8657	33	0	2	2404.78	0	1	0	0	0	0	0	1	1	0	2007	0	0	0	0	0	0	0	0	0	0	No	None	Yes	No	0	0	0	No	0	0	0	0	63.7
-1.42926	36.8657	33	0	2	2404.78	0	1	0	0	0	0	0	1	1	0	2008	0	0	0	0	0	0	0	0	0	0	No	None	Yes	Yes	1	1	0	Night	1	1	1	0	71.6
-1.42926	36.8657	33	0	2	2404.78	0	1	0	0	0	0	0	1	1	0	2009	0	0	0	0	0	0	0	0	0	0	No	None	Yes	No	0	0	0	No	0	0	0	0	59.2
-1.42926	36.8657	33	0	2	2404.78	0	1	0	0	0	0	0	1	1	0	2010	0	0	0	0	0	0	0	0	0	0	No	None	Yes	No	0	0	0	No	0	0	0	0	91.3
-1.42926	36.8657	33	0	2	2404.78	0	1	0	0	0	0	0	1	1	0	2011	0	0	0	0	0	0	0	0	0	0	No	None	Yes	No	0	0	0	No	0	0	0	0	82.6
-1.42926	36.8657	33	0	2	2404.78	0	1	0	0	0	0	0	1	1	0	2012	0	0	0	0	0	0	0	0	0	0	No	None	No	No	0	0	0	No	0	0	0	0	102.6
-1.42926	36.8657	33	0	2	2404.78	0	1	0	0	0	0	0	1	1	0	2013	0	0	0	0	0	0	0	0	0	0	No	None	No	No	0	0	0	No	0	0	0	0	74.1
-1.42926	36.8657	33	0	2	2404.78	0	1	0	0	0	0	0	1	1	0	2014	0	0	0	0	0	0	0	0	0	0	No	None	No	Yes	1	1	0	Night	2	1	1	0	68.2
-1.42926	36.8657	33	0	2	2404.78	0	1	0	0	0	0	0	1	1	0	2015	0	0	0	0	0	0	0	0	0	0	No	None	Yes	Yes	1	1	0	Night	2	1	1	0	81.9
-1.42926	36.8657	33	0	2	2404.78	0	1	0	0	0	0	0	1	1	0	2016	0	0	0	0	0	0	0	0	0	0	No	None	No	No	0	0	0	No	0	0	0	0	NA
-1.42724	36.8644	34	1	2	2337.03	0	0	0	0	0	0	0	0	0	0	2007	0	0	0	0	0	0	0	0	0	0	No	None	Yes	No	0	0	0	No	0	0	0	0	63.7
-1.42724	36.8644	34	1	2	2337.03	0	0	0	0	0	0	0	0	0	0	2008	0	0	0	0	0	0	0	0	0	0	No	None	Yes	No	0	0	0	No	0	0	0	0	71.6
-1.42724	36.8644	34	1	2	2337.03	0	0	0	0	0	0	0	0	0	0	2009	0	0	0	0	0	0	0	0	0	0	No	None	Yes	No	0	0	0	No	0	0	0	0	59.2
-1.42724	36.8644	34	1	2	2337.03	0	0	0	0	0	0	0	0	0	0	2010	0	0	0	0	0	0	0	0	0	0	No	None	Yes	No	0	0	0	No	0	0	0	0	91.3
-1.42724	36.8644	34	1	2	2337.03	0	0	0	0	0	0	0	0	0	0	2011	0	0	0	0	0	0	0	0	0	0	No	None	Yes	No	0	0	0	No	0	0	0	0	82.6
-1.42724	36.8644	34	1	2	2337.03	0	0	0	0	0	0	0	0	0	0	2012	0	0	0	0	0	0	0	0	0	0	No	None	Yes	No	0	0	0	No	0	0	0	0	102.6
-1.42724	36.8644	34	1	2	2337.03	0	0	0	0	0	0	0	0	0	0	2013	0	0	0	0	0	0	0	0	0	0	Yes	Fonnap	No	No	0	0	0	No	0	0	0	0	74.1
-1.42724	36.8644	34	1	2	2337.03	0	0	0	0	0	0	0	0	0	0	2014	0	0	0	0	0	0	0	0	0	0	Yes	Fonnap	Yes	No	0	0	0	No	0	0	0	0	68.2
-1.42724	36.8644	34	1	2	2337.03	0	0	0	0	0	0	0	0	0	0	2015	0	0	0	0	0	0	0	0	0	0	Yes	Fonnap	Yes	No	0	0	0	No	0	0	0	0	81.9
-1.42724	36.8644	34	1	2	2337.03	0	0	0	0	0	0	0	0	0	0	2016	0	0	0	0	0	0	0	0	0	0	Yes	Fonnap	No	No	0	0	0	No	0	0	0	0	NA
-1.41715	36.8829	35	1	2	954.421	0	0	0	0	0	0	0	0	0	0	2007	0	0	0	0	0	0	0	0	0	0	No	None	Yes	No	0	0	0	No	0	0	0	0	63.7
-1.41715	36.8829	35	1	2	954.421	0	0	0	0	0	0	0	0	0	0	2008	0	0	0	0	0	0	0	0	0	0	No	None	Yes	No	0	0	0	No	0	0	0	0	71.6
-1.41715	36.8829	35	1	2	954.421	0	0	0	0	0	0	0	0	0	0	2009	0	0	0	0	0	0	0	0	0	0	No	None	Yes	No	0	0	0	No	0	0	0	0	59.2
-1.41715	36.8829	35	1	2	954.421	0	0	0	0	0	0	0	0	0	0	2010	0	0	0	0	0	0	0	0	0	0	No	None	Yes	No	0	0	0	No	0	0	0	0	91.3
-1.41715	36.8829	35	1	2	954.421	0	0	0	0	0	0	0	0	0	0	2011	0	0	0	0	0	0	0	0	0	0	No	None	Yes	No	0	0	0	No	0	0	0	0	82.6
-1.41715	36.8829	35	1	2	954.421	0	0	0	0	0	0	0	0	0	0	2012	0	0	0	0	0	0	0	0	0	0	No	None	Yes	No	0	0	0	No	0	0	0	0	102.6
-1.41715	36.8829	35	1	2	954.421	0	0	0	0	0	0	0	0	0	0	2013	0	0	0	0	0	0	0	0	0	0	No	None	Yes	No	0	0	0	No	0	0	0	0	74.1
-1.41715	36.8829	35	1	2	954.421	0	0	0	0	0	0	0	0	0	0	2014	0	0	0	0	0	0	0	0	0	0	No	None	Yes	No	0	0	0	No	0	0	0	0	68.2
-1.41715	36.8829	35	1	2	954.421	0	0	0	0	0	0	0	0	0	0	2015	0	0	0	0	0	0	0	0	0	0	Yes	Fonnap	No	No	0	0	0	No	0	0	0	0	81.9
-1.41715	36.8829	35	1	2	954.421	0	0	0	0	0	0	0	0	0	0	2016	0	0	0	0	0	0	0	0	0	0	Yes	Fonnap	No	No	0	0	0	No	0	0	0	0	NA
-1.42088	36.8987	36	0	2	332.667	0	0	1	0	1	0	1	0	0	0	2007	0	0	0	0	0	0	0	0	0	0	No	None	Yes	No	0	0	0	No	0	0	0	0	63.7
-1.42088	36.8987	36	0	2	332.667	0	0	1	0	1	0	1	0	0	0	2008	0	0	0	0	0	0	0	0	0	0	No	None	Yes	No	0	0	0	No	0	0	0	0	71.6
-1.42088	36.8987	36	0	2	332.667	0	0	1	0	1	0	1	0	0	0	2009	0	0	0	0	0	0	0	0	0	0	No	None	Yes	Yes	1	1	0	Night	1	1	1	0	59.2
-1.42088	36.8987	36	0	2	332.667	0	0	1	0	1	0	1	0	0	0	2010	0	0	0	0	0	0	0	0	0	0	No	None	Yes	No	0	0	0	No	0	0	0	0	91.3
-1.42088	36.8987	36	0	2	332.667	0	0	1	0	1	0	1	0	0	0	2011	0	0	0	0	0	0	0	0	0	0	No	None	Yes	Yes	1	1	0	Night	2	1	1	0	82.6
-1.42088	36.8987	36	0	2	332.667	0	0	1	0	1	0	1	0	0	0	2012	0	0	0	0	0	0	0	0	0	0	No	None	Yes	No	0	0	0	No	0	0	0	0	102.6
-1.42088	36.8987	36	0	2	332.667	0	0	1	0	1	0	1	0	0	0	2013	0	0	0	0	0	0	0	0	0	0	No	None	Yes	Yes	1	1	0	Night	3	1	1	0	74.1
-1.42088	36.8987	36	0	2	332.667	0	0	1	0	1	0	1	0	0	0	2014	0	0	0	0	0	0	0	0	0	0	No	None	Yes	No	0	0	0	No	0	0	0	0	68.2
-1.42088	36.8987	36	0	2	332.667	0	0	1	0	1	0	1	0	0	0	2015	0	0	0	0	0	0	0	0	0	0	No	None	Yes	No	0	0	0	No	0	0	0	0	81.9
-1.42088	36.8987	36	0	2	332.667	0	0	1	0	1	0	1	0	0	0	2016	0	0	0	0	0	0	0	0	0	0	Yes	Fonnap	No	No	0	0	0	No	0	0	0	0	NA
-1.4258	36.9	37	1	2	769.245	0	0	0	0	1	0	1	0	1	0	2007	0	0	0	0	0	0	1	0	0	2	No	None	Yes	No	0	0	0	No	0	0	0	0	63.7
-1.4258	36.9	37	1	2	769.245	0	0	0	0	1	0	1	0	1	0	2008	0	0	0	0	0	0	1	0	0	2	No	None	Yes	No	0	0	0	No	0	0	0	0	71.6
-1.4258	36.9	37	1	2	769.245	0	0	0	0	1	0	1	0	1	0	2009	0	0	0	0	0	0	1	0	0	2	No	None	Yes	No	0	0	0	No	0	0	0	0	59.2
-1.4258	36.9	37	1	2	769.245	0	0	0	0	1	0	1	0	1	0	2010	0	0	0	0	0	0	1	0	0	2	No	None	Yes	No	0	0	0	No	0	0	0	0	91.3
-1.4258	36.9	37	1	2	769.245	0	0	0	0	1	0	1	0	1	0	2011	0	0	0	0	0	0	1	0	0	2	No	None	Yes	Yes	1	1	0	Night	1	1	1	0	82.6
-1.4258	36.9	37	1	2	769.245	0	0	0	0	1	0	1	0	1	0	2012	0	0	0	0	0	0	1	0	0	2	No	None	Yes	No	0	0	0	No	0	0	0	0	102.6
-1.4258	36.9	37	1	2	769.245	0	0	0	0	1	0	1	0	1	0	2013	0	0	0	0	0	0	1	0	0	2	No	None	Yes	Yes	1	1	1	Night	2	2	1	1	74.1
-1.4258	36.9	37	1	2	769.245	0	0	0	0	1	0	1	0	1	0	2014	0	0	0	0	0	0	1	0	0	2	No	None	Yes	No	0	0	0	No	0	0	0	0	68.2
-1.4258	36.9	37	1	2	769.245	0	0	0	0	1	0	1	0	1	0	2015	0	0	0	0	0	0	1	0	0	2	No	None	Yes	Yes	1	1	0	Night	1	1	1	0	81.9
-1.4258	36.9	37	1	2	769.245	0	0	0	0	1	0	1	0	1	0	2016	0	0	0	0	0	0	1	0	0	2	Yes	Fonnap	No	Yes	1	0	1	Day	9	2	0	2	NA
-1.42159	36.8913	38	1	2	734.209	0	0	0	0	0	1	1	0	0	0	2007	1	0	0	0	0	0	0	0	3	2	No	None	Yes	Yes	1	0	1	Day	2	1	0	1	63.7
-1.42159	36.8913	38	1	2	734.209	0	0	0	0	0	1	1	0	0	0	2008	1	0	0	0	0	0	0	0	3	2	No	None	Yes	No	0	0	0	No	0	0	0	0	71.6
-1.42159	36.8913	38	1	2	734.209	0	0	0	0	0	1	1	0	0	0	2009	1	0	0	0	0	0	0	0	3	2	No	None	Yes	No	0	0	0	No	0	0	0	0	59.2
-1.42159	36.8913	38	1	2	734.209	0	0	0	0	0	1	1	0	0	0	2010	1	0	0	0	0	0	0	0	3	2	No	None	Yes	No	0	0	0	No	0	0	0	0	91.3
-1.42159	36.8913	38	1	2	734.209	0	0	0	0	0	1	1	0	0	0	2011	1	0	0	0	0	0	0	0	3	2	No	None	Yes	No	0	0	0	No	0	0	0	0	82.6
-1.42159	36.8913	38	1	2	734.209	0	0	0	0	0	1	1	0	0	0	2012	1	0	0	0	0	0	0	0	3	2	No	None	Yes	Yes	1	1	0	Night	2	1	1	0	102.6
-1.42159	36.8913	38	1	2	734.209	0	0	0	0	0	1	1	0	0	0	2013	1	0	0	0	0	0	0	0	3	2	Yes	Fonnap	No	Yes	1	1	0	Night	1	1	1	0	74.1
-1.42159	36.8913	38	1	2	734.209	0	0	0	0	0	1	1	0	0	0	2014	1	0	0	0	0	0	0	0	3	2	Yes	Fonnap	Yes	No	0	0	0	No	0	0	0	0	68.2
-1.42159	36.8913	38	1	2	734.209	0	0	0	0	0	1	1	0	0	0	2015	1	0	0	0	0	0	0	0	3	2	Yes	Fonnap	Yes	Yes	1	0	1	Day	6	3	0	3	81.9
-1.42159	36.8913	38	1	2	734.209	0	0	0	0	0	1	1	0	0	0	2016	1	0	0	0	0	0	0	0	3	2	Yes	Fonnap	No	Yes	1	0	1	Day	2	2	0	2	NA
-1.41901	36.8929	39	1	2	403.973	0	0	0	2	3	1	1	0	0	1	2007	0	0	0	0	1	0	0	0	1	0	No	None	Yes	No	0	0	0	No	0	0	0	0	63.7
-1.41901	36.8929	39	1	2	403.973	0	0	0	2	3	1	1	0	0	1	2008	0	0	0	0	1	0	0	0	1	0	No	None	Yes	No	0	0	0	No	0	0	0	0	71.6
-1.41901	36.8929	39	1	2	403.973	0	0	0	2	3	1	1	0	0	1	2009	0	0	0	0	1	0	0	0	1	0	No	None	Yes	No	0	0	0	No	0	0	0	0	59.2
-1.41901	36.8929	39	1	2	403.973	0	0	0	2	3	1	1	0	0	1	2010	0	0	0	0	1	0	0	0	1	0	No	None	Yes	Yes	1	1	0	Night	2	2	2	0	91.3
-1.41901	36.8929	39	1	2	403.973	0	0	0	2	3	1	1	0	0	1	2011	0	0	0	0	1	0	0	0	1	0	No	None	Yes	Yes	1	1	1	Night	11	4	3	1	82.6
-1.41901	36.8929	39	1	2	403.973	0	0	0	2	3	1	1	0	0	1	2012	0	0	0	0	1	0	0	0	1	0	No	None	Yes	Yes	1	1	0	Night	1	1	1	0	102.6
-1.41901	36.8929	39	1	2	403.973	0	0	0	2	3	1	1	0	0	1	2013	0	0	0	0	1	0	0	0	1	0	Yes	Fonnap	No	Yes	1	1	0	Night	1	1	1	0	74.1
-1.41901	36.8929	39	1	2	403.973	0	0	0	2	3	1	1	0	0	1	2014	0	0	0	0	1	0	0	0	1	0	Yes	Fonnap	Yes	No	0	0	0	No	0	0	0	0	68.2
-1.41901	36.8929	39	1	2	403.973	0	0	0	2	3	1	1	0	0	1	2015	0	0	0	0	1	0	0	0	1	0	Yes	Fonnap	Yes	Yes	1	0	1	Day	2	1	0	1	81.9
-1.41901	36.8929	39	1	2	403.973	0	0	0	2	3	1	1	0	0	1	2016	0	0	0	0	1	0	0	0	1	0	Yes	Fonnap	No	Yes	1	1	0	Night	7	1	1	0	NA
-1.42727	36.8993	40	1	2	949.052	1	0	1	2	1	0	2	0	1	0	2007	0	0	0	0	0	0	0	0	0	0	No	None	Yes	Yes	1	1	0	Night	1	1	1	0	63.7
-1.42727	36.8993	40	1	2	949.052	1	0	1	2	1	0	2	0	1	0	2008	0	0	0	0	0	0	0	0	0	0	No	None	Yes	No	0	0	0	No	0	0	0	0	71.6
-1.42727	36.8993	40	1	2	949.052	1	0	1	2	1	0	2	0	1	0	2009	0	0	0	0	0	0	0	0	0	0	No	None	Yes	Yes	1	1	0	Night	1	1	1	0	59.2
-1.42727	36.8993	40	1	2	949.052	1	0	1	2	1	0	2	0	1	0	2010	0	0	0	0	0	0	0	0	0	0	No	None	Yes	Yes	1	1	0	Night	2	2	2	0	91.3
-1.42727	36.8993	40	1	2	949.052	1	0	1	2	1	0	2	0	1	0	2011	0	0	0	0	0	0	0	0	0	0	No	None	Yes	Yes	1	1	0	Night	1	1	1	0	82.6
-1.42727	36.8993	40	1	2	949.052	1	0	1	2	1	0	2	0	1	0	2012	0	0	0	0	0	0	0	0	0	0	No	None	Yes	No	0	0	0	No	0	0	0	0	102.6
-1.42727	36.8993	40	1	2	949.052	1	0	1	2	1	0	2	0	1	0	2013	0	0	0	0	0	0	0	0	0	0	No	None	Yes	Yes	1	1	0	Night	2	2	2	0	74.1
-1.42727	36.8993	40	1	2	949.052	1	0	1	2	1	0	2	0	1	0	2014	0	0	0	0	0	0	0	0	0	0	No	None	Yes	No	0	0	0	No	0	0	0	0	68.2
-1.42727	36.8993	40	1	2	949.052	1	0	1	2	1	0	2	0	1	0	2015	0	0	0	0	0	0	0	0	0	0	No	None	Yes	Yes	1	1	0	Night	2	1	1	0	81.9
-1.42727	36.8993	40	1	2	949.052	1	0	1	2	1	0	2	0	1	0	2016	0	0	0	0	0	0	0	0	0	0	No	None	No	No	0	0	0	No	0	0	0	0	NA
-1.42975	36.8999	41	1	2	1176.52	0	0	0	1	1	1	1	3	0	0	2007	0	1	0	0	0	0	0	0	0	0	No	None	Yes	No	0	0	0	No	0	0	0	0	63.7
-1.42975	36.8999	41	1	2	1176.52	0	0	0	1	1	1	1	3	0	0	2008	0	1	0	0	0	0	0	0	0	0	No	None	Yes	Yes	1	0	1	Day	1	1	0	1	71.6
-1.42975	36.8999	41	1	2	1176.52	0	0	0	1	1	1	1	3	0	0	2009	0	1	0	0	0	0	0	0	0	0	No	None	Yes	No	0	0	0	No	0	0	0	0	59.2
-1.42975	36.8999	41	1	2	1176.52	0	0	0	1	1	1	1	3	0	0	2010	0	1	0	0	0	0	0	0	0	0	No	None	Yes	Yes	1	1	0	Night	2	1	1	0	91.3
-1.42975	36.8999	41	1	2	1176.52	0	0	0	1	1	1	1	3	0	0	2011	0	1	0	0	0	0	0	0	0	0	No	None	Yes	Yes	1	1	0	Night	1	1	1	0	82.6
-1.42975	36.8999	41	1	2	1176.52	0	0	0	1	1	1	1	3	0	0	2012	0	1	0	0	0	0	0	0	0	0	No	None	Yes	Yes	1	1	0	Night	1	1	1	0	102.6
-1.42975	36.8999	41	1	2	1176.52	0	0	0	1	1	1	1	3	0	0	2013	0	1	0	0	0	0	0	0	0	0	No	None	Yes	Yes	1	1	0	Night	1	1	1	0	74.1
-1.42975	36.8999	41	1	2	1176.52	0	0	0	1	1	1	1	3	0	0	2014	0	1	0	0	0	0	0	0	0	0	No	None	Yes	Yes	1	1	0	Night	11	3	3	0	68.2
-1.42975	36.8999	41	1	2	1176.52	0	0	0	1	1	1	1	3	0	0	2015	0	1	0	0	0	0	0	0	0	0	Yes	Yesself	No	No	0	0	0	No	0	0	0	0	81.9
-1.42975	36.8999	41	1	2	1176.52	0	0	0	1	1	1	1	3	0	0	2016	0	1	0	0	0	0	0	0	0	0	Yes	Yesself	No	No	0	0	0	No	0	0	0	0	NA
-1.4216	36.9023	42	1	2	242.332	0	1	1	3	4	3	0	0	0	0	2007	0	0	0	1	0	0	0	0	0	0	No	None	Yes	No	0	0	0	No	0	0	0	0	63.7
-1.4216	36.9023	42	1	2	242.332	0	1	1	3	4	3	0	0	0	0	2008	0	0	0	1	0	0	0	0	0	0	No	None	Yes	Yes	1	1	0	Night	1	1	1	0	71.6
-1.4216	36.9023	42	1	2	242.332	0	1	1	3	4	3	0	0	0	0	2009	0	0	0	1	0	0	0	0	0	0	No	None	Yes	Yes	1	1	0	Night	2	1	1	0	59.2
-1.4216	36.9023	42	1	2	242.332	0	1	1	3	4	3	0	0	0	0	2010	0	0	0	1	0	0	0	0	0	0	No	None	Yes	Yes	1	1	1	Night	8	4	3	1	91.3
-1.4216	36.9023	42	1	2	242.332	0	1	1	3	4	3	0	0	0	0	2011	0	0	0	1	0	0	0	0	0	0	No	None	Yes	Yes	1	1	0	Night	8	4	4	0	82.6
-1.4216	36.9023	42	1	2	242.332	0	1	1	3	4	3	0	0	0	0	2012	0	0	0	1	0	0	0	0	0	0	No	None	Yes	Yes	1	1	0	Night	5	3	3	0	102.6
-1.4216	36.9023	42	1	2	242.332	0	1	1	3	4	3	0	0	0	0	2013	0	0	0	1	0	0	0	0	0	0	No	None	Yes	No	0	0	0	No	0	0	0	0	74.1
-1.4216	36.9023	42	1	2	242.332	0	1	1	3	4	3	0	0	0	0	2014	0	0	0	1	0	0	0	0	0	0	Yes	Yesself	No	No	0	0	0	No	0	0	0	0	68.2
-1.4216	36.9023	42	1	2	242.332	0	1	1	3	4	3	0	0	0	0	2015	0	0	0	1	0	0	0	0	0	0	Yes	Fonnap	Yes	No	0	0	0	No	0	0	0	0	81.9
-1.4216	36.9023	42	1	2	242.332	0	1	1	3	4	3	0	0	0	0	2016	0	0	0	1	0	0	0	0	0	0	Yes	Fonnap	No	No	0	0	0	No	0	0	0	0	NA
-1.4254	36.9039	43	1	2	552.699	0	1	0	2	1	1	0	0	0	0	2007	0	0	0	0	0	0	0	0	1	0	No	None	Yes	No	0	0	0	No	0	0	0	0	63.7
-1.4254	36.9039	43	1	2	552.699	0	1	0	2	1	1	0	0	0	0	2008	0	0	0	0	0	0	0	0	1	0	No	None	Yes	Yes	1	1	0	Night	1	1	1	0	71.6
-1.4254	36.9039	43	1	2	552.699	0	1	0	2	1	1	0	0	0	0	2009	0	0	0	0	0	0	0	0	1	0	No	None	Yes	No	0	0	0	No	0	0	0	0	59.2
-1.4254	36.9039	43	1	2	552.699	0	1	0	2	1	1	0	0	0	0	2010	0	0	0	0	0	0	0	0	1	0	No	None	Yes	Yes	1	1	0	Night	4	2	2	0	91.3
-1.4254	36.9039	43	1	2	552.699	0	1	0	2	1	1	0	0	0	0	2011	0	0	0	0	0	0	0	0	1	0	No	None	Yes	Yes	1	1	0	Night	3	1	1	0	82.6
-1.4254	36.9039	43	1	2	552.699	0	1	0	2	1	1	0	0	0	0	2012	0	0	0	0	0	0	0	0	1	0	No	None	Yes	Yes	1	1	0	Night	1	1	1	0	102.6
-1.4254	36.9039	43	1	2	552.699	0	1	0	2	1	1	0	0	0	0	2013	0	0	0	0	0	0	0	0	1	0	Yes	Yesself	No	No	0	0	0	No	0	0	0	0	74.1
-1.4254	36.9039	43	1	2	552.699	0	1	0	2	1	1	0	0	0	0	2014	0	0	0	0	0	0	0	0	1	0	Yes	Yesself	Yes	No	0	0	0	No	0	0	0	0	68.2
-1.4254	36.9039	43	1	2	552.699	0	1	0	2	1	1	0	0	0	0	2015	0	0	0	0	0	0	0	0	1	0	Yes	Yesself	Yes	Yes	1	0	1	Day	2	1	0	1	81.9
-1.4254	36.9039	43	1	2	552.699	0	1	0	2	1	1	0	0	0	0	2016	0	0	0	0	0	0	0	0	1	0	No	Yesself	No	No	0	0	0	No	0	0	0	0	NA
-1.44909	36.9382	44	1	2	1795.53	0	0	0	0	1	1	0	0	0	0	2007	0	0	0	0	0	0	0	0	0	0	No	None	Yes	No	0	0	0	No	0	0	0	0	63.7
-1.44909	36.9382	44	1	2	1795.53	0	0	0	0	1	1	0	0	0	0	2008	0	0	0	0	0	0	0	0	0	0	No	None	Yes	No	0	0	0	No	0	0	0	0	71.6
-1.44909	36.9382	44	1	2	1795.53	0	0	0	0	1	1	0	0	0	0	2009	0	0	0	0	0	0	0	0	0	0	No	None	Yes	No	0	0	0	No	0	0	0	0	59.2
-1.44909	36.9382	44	1	2	1795.53	0	0	0	0	1	1	0	0	0	0	2010	0	0	0	0	0	0	0	0	0	0	No	None	Yes	No	0	0	0	No	0	0	0	0	91.3
-1.44909	36.9382	44	1	2	1795.53	0	0	0	0	1	1	0	0	0	0	2011	0	0	0	0	0	0	0	0	0	0	No	None	Yes	Yes	1	1	0	Night	1	1	1	0	82.6
-1.44909	36.9382	44	1	2	1795.53	0	0	0	0	1	1	0	0	0	0	2012	0	0	0	0	0	0	0	0	0	0	No	None	Yes	Yes	1	1	0	Night	1	1	1	0	102.6
-1.44909	36.9382	44	1	2	1795.53	0	0	0	0	1	1	0	0	0	0	2013	0	0	0	0	0	0	0	0	0	0	Yes	Fonnap	No	No	0	0	0	No	0	0	0	0	74.1
-1.44909	36.9382	44	1	2	1795.53	0	0	0	0	1	1	0	0	0	0	2014	0	0	0	0	0	0	0	0	0	0	Yes	Fonnap	Yes	No	0	0	0	No	0	0	0	0	68.2
-1.44909	36.9382	44	1	2	1795.53	0	0	0	0	1	1	0	0	0	0	2015	0	0	0	0	0	0	0	0	0	0	Yes	Fonnap	Yes	No	0	0	0	No	0	0	0	0	81.9
-1.44909	36.9382	44	1	2	1795.53	0	0	0	0	1	1	0	0	0	0	2016	0	0	0	0	0	0	0	0	0	0	Yes	Fonnap	No	No	0	0	0	No	0	0	0	0	NA
-1.44391	36.9383	45	1	2	1258.31	1	1	0	0	0	0	0	1	1	0	2007	0	0	0	0	0	0	0	0	1	0	No	None	Yes	Yes	1	1	0	Night	1	1	1	0	63.7
-1.44391	36.9383	45	1	2	1258.31	1	1	0	0	0	0	0	1	1	0	2008	0	0	0	0	0	0	0	0	1	0	No	None	Yes	Yes	1	1	0	Night	1	1	1	0	71.6
-1.44391	36.9383	45	1	2	1258.31	1	1	0	0	0	0	0	1	1	0	2009	0	0	0	0	0	0	0	0	1	0	No	None	Yes	No	0	0	0	No	0	0	0	0	59.2
-1.44391	36.9383	45	1	2	1258.31	1	1	0	0	0	0	0	1	1	0	2010	0	0	0	0	0	0	0	0	1	0	No	None	Yes	No	0	0	0	No	0	0	0	0	91.3
-1.44391	36.9383	45	1	2	1258.31	1	1	0	0	0	0	0	1	1	0	2011	0	0	0	0	0	0	0	0	1	0	No	None	Yes	No	0	0	0	No	0	0	0	0	82.6
-1.44391	36.9383	45	1	2	1258.31	1	1	0	0	0	0	0	1	1	0	2012	0	0	0	0	0	0	0	0	1	0	No	None	Yes	No	0	0	0	No	0	0	0	0	102.6
-1.44391	36.9383	45	1	2	1258.31	1	1	0	0	0	0	0	1	1	0	2013	0	0	0	0	0	0	0	0	1	0	No	None	Yes	No	0	0	0	No	0	0	0	0	74.1
-1.44391	36.9383	45	1	2	1258.31	1	1	0	0	0	0	0	1	1	0	2014	0	0	0	0	0	0	0	0	1	0	Yes	Fonnap	No	Yes	1	1	0	Night	1	1	1	0	68.2
-1.44391	36.9383	45	1	2	1258.31	1	1	0	0	0	0	0	1	1	0	2015	0	0	0	0	0	0	0	0	1	0	Yes	Fonnap	Yes	Yes	1	1	1	Night	14	2	1	1	81.9
-1.44391	36.9383	45	1	2	1258.31	1	1	0	0	0	0	0	1	1	0	2016	0	0	0	0	0	0	0	0	1	0	Yes	Fonnap	No	No	0	0	0	No	0	0	0	0	NA
-1.43599	36.9359	46	1	2	381.611	2	0	1	1	0	1	0	1	1	0	2007	0	0	0	0	0	0	0	1	0	0	No	None	Yes	Yes	1	1	1	Night	2	2	2	0	63.7
-1.43599	36.9359	46	1	2	381.611	2	0	1	1	0	1	0	1	1	0	2008	0	0	0	0	0	0	0	1	0	0	No	None	Yes	No	0	0	0	No	0	0	0	0	71.6
-1.43599	36.9359	46	1	2	381.611	2	0	1	1	0	1	0	1	1	0	2009	0	0	0	0	0	0	0	1	0	0	No	None	Yes	Yes	1	1	0	Night	1	1	1	0	59.2
-1.43599	36.9359	46	1	2	381.611	2	0	1	1	0	1	0	1	1	0	2010	0	0	0	0	0	0	0	1	0	0	No	None	Yes	Yes	1	1	0	Night	1	1	1	0	91.3
-1.43599	36.9359	46	1	2	381.611	2	0	1	1	0	1	0	1	1	0	2011	0	0	0	0	0	0	0	1	0	0	No	None	Yes	No	0	0	0	No	0	0	0	0	82.6
-1.43599	36.9359	46	1	2	381.611	2	0	1	1	0	1	0	1	1	0	2012	0	0	0	0	0	0	0	1	0	0	Yes	Fonnap	No	Yes	1	1	0	Night	1	1	1	0	102.6
-1.43599	36.9359	46	1	2	381.611	2	0	1	1	0	1	0	1	1	0	2013	0	0	0	0	0	0	0	1	0	0	Yes	Fonnap	Yes	No	0	0	0	No	0	0	0	0	74.1
-1.43599	36.9359	46	1	2	381.611	2	0	1	1	0	1	0	1	1	0	2014	0	0	0	0	0	0	0	1	0	0	Yes	Fonnap	Yes	Yes	1	1	1	Night	4	2	1	1	68.2
-1.43599	36.9359	46	1	2	381.611	2	0	1	1	0	1	0	1	1	0	2015	0	0	0	0	0	0	0	1	0	0	No	Fonnap	No	Yes	1	1	0	Night	1	1	1	0	81.9
-1.43599	36.9359	46	1	2	381.611	2	0	1	1	0	1	0	1	1	0	2016	0	0	0	0	0	0	0	1	0	0	Yes	Fonnap	No	No	0	0	0	No	0	0	0	0	NA
-1.43668	36.9445	47	1	2	313.788	0	0	0	0	0	0	0	1	0	1	2007	0	0	0	0	0	0	0	0	0	0	No	None	Yes	No	0	0	0	No	0	0	0	0	63.7
-1.43668	36.9445	47	1	2	313.788	0	0	0	0	0	0	0	1	0	1	2008	0	0	0	0	0	0	0	0	0	0	No	None	Yes	No	0	0	0	No	0	0	0	0	71.6
-1.43668	36.9445	47	1	2	313.788	0	0	0	0	0	0	0	1	0	1	2009	0	0	0	0	0	0	0	0	0	0	No	None	Yes	No	0	0	0	No	0	0	0	0	59.2
-1.43668	36.9445	47	1	2	313.788	0	0	0	0	0	0	0	1	0	1	2010	0	0	0	0	0	0	0	0	0	0	No	None	Yes	No	0	0	0	No	0	0	0	0	91.3
-1.43668	36.9445	47	1	2	313.788	0	0	0	0	0	0	0	1	0	1	2011	0	0	0	0	0	0	0	0	0	0	No	None	Yes	No	0	0	0	No	0	0	0	0	82.6
-1.43668	36.9445	47	1	2	313.788	0	0	0	0	0	0	0	1	0	1	2012	0	0	0	0	0	0	0	0	0	0	No	None	Yes	No	0	0	0	No	0	0	0	0	102.6
-1.43668	36.9445	47	1	2	313.788	0	0	0	0	0	0	0	1	0	1	2013	0	0	0	0	0	0	0	0	0	0	No	None	Yes	No	0	0	0	No	0	0	0	0	74.1
-1.43668	36.9445	47	1	2	313.788	0	0	0	0	0	0	0	1	0	1	2014	0	0	0	0	0	0	0	0	0	0	No	None	Yes	Yes	1	1	0	Night	1	1	1	0	68.2
-1.43668	36.9445	47	1	2	313.788	0	0	0	0	0	0	0	1	0	1	2015	0	0	0	0	0	0	0	0	0	0	No	None	Yes	No	0	0	0	No	0	0	0	0	81.9
-1.43668	36.9445	47	1	2	313.788	0	0	0	0	0	0	0	1	0	1	2016	0	0	0	0	0	0	0	0	0	0	No	None	No	Yes	1	1	0	Night	2	1	1	0	NA
-1.43925	36.9455	48	1	2	441.414	0	0	0	1	2	2	0	0	1	1	2007	0	0	0	1	0	0	0	0	0	1	No	None	Yes	No	0	0	0	No	0	0	0	0	63.7
-1.43925	36.9455	48	1	2	441.414	0	0	0	1	2	2	0	0	1	1	2008	0	0	0	1	0	0	0	0	0	1	No	None	Yes	No	0	0	0	No	0	0	0	0	71.6
-1.43925	36.9455	48	1	2	441.414	0	0	0	1	2	2	0	0	1	1	2009	0	0	0	1	0	0	0	0	0	1	No	None	Yes	No	0	0	0	No	0	0	0	0	59.2
-1.43925	36.9455	48	1	2	441.414	0	0	0	1	2	2	0	0	1	1	2010	0	0	0	1	0	0	0	0	0	1	No	None	Yes	Yes	1	1	0	Night	3	2	1	1	91.3
-1.43925	36.9455	48	1	2	441.414	0	0	0	1	2	2	0	0	1	1	2011	0	0	0	1	0	0	0	0	0	1	No	None	Yes	Yes	1	1	0	Night	2	2	2	0	82.6
-1.43925	36.9455	48	1	2	441.414	0	0	0	1	2	2	0	0	1	1	2012	0	0	0	1	0	0	0	0	0	1	No	None	Yes	Yes	1	1	0	Night	5	2	2	0	102.6
-1.43925	36.9455	48	1	2	441.414	0	0	0	1	2	2	0	0	1	1	2013	0	0	0	1	0	0	0	0	0	1	No	None	Yes	No	0	0	0	No	0	0	0	0	74.1
-1.43925	36.9455	48	1	2	441.414	0	0	0	1	2	2	0	0	1	1	2014	0	0	0	1	0	0	0	0	0	1	No	None	Yes	No	0	0	0	No	0	0	0	0	68.2
-1.43925	36.9455	48	1	2	441.414	0	0	0	1	2	2	0	0	1	1	2015	0	0	0	1	0	0	0	0	0	1	Yes	Fonnap	No	Yes	1	1	0	Night	1	1	1	0	81.9
-1.43925	36.9455	48	1	2	441.414	0	0	0	1	2	2	0	0	1	1	2016	0	0	0	1	0	0	0	0	0	1	Yes	Fonnap	No	Yes	1	1	1	Night	2	2	1	1	NA
-1.41346	36.8855	49	1	2	593.878	0	0	0	1	10	0	1	0	0	0	2007	0	0	0	0	0	0	0	0	0	0	No	None	Yes	No	0	0	0	No	0	0	0	0	63.7
-1.41346	36.8855	49	1	2	593.878	0	0	0	1	10	0	1	0	0	0	2008	0	0	0	0	0	0	0	0	0	0	No	None	Yes	No	0	0	0	No	0	0	0	0	71.6
-1.41346	36.8855	49	1	2	593.878	0	0	0	1	10	0	1	0	0	0	2009	0	0	0	0	0	0	0	0	0	0	No	None	Yes	No	0	0	0	No	0	0	0	0	59.2
-1.41346	36.8855	49	1	2	593.878	0	0	0	1	10	0	1	0	0	0	2010	0	0	0	0	0	0	0	0	0	0	No	None	Yes	Yes	1	1	0	Night	2	1	1	0	91.3
-1.41346	36.8855	49	1	2	593.878	0	0	0	1	10	0	1	0	0	0	2011	0	0	0	0	0	0	0	0	0	0	No	None	Yes	Yes	1	1	0	Night	2	10	10	0	82.6
-1.41346	36.8855	49	1	2	593.878	0	0	0	1	10	0	1	0	0	0	2012	0	0	0	0	0	0	0	0	0	0	No	None	Yes	No	0	0	0	No	0	0	0	0	102.6
-1.41346	36.8855	49	1	2	593.878	0	0	0	1	10	0	1	0	0	0	2013	0	0	0	0	0	0	0	0	0	0	No	None	Yes	Yes	1	1	0	Night	1	1	1	0	74.1
-1.41346	36.8855	49	1	2	593.878	0	0	0	1	10	0	1	0	0	0	2014	0	0	0	0	0	0	0	0	0	0	No	None	Yes	No	0	0	0	No	0	0	0	0	68.2
-1.41346	36.8855	49	1	2	593.878	0	0	0	1	10	0	1	0	0	0	2015	0	0	0	0	0	0	0	0	0	0	No	None	Yes	No	0	0	0	No	0	0	0	0	81.9
-1.41346	36.8855	49	1	2	593.878	0	0	0	1	10	0	1	0	0	0	2016	0	0	0	0	0	0	0	0	0	0	No	None	No	No	0	0	0	No	0	0	0	0	NA
-1.41317	36.8832	50	1	2	656.853	0	0	0	0	1	1	1	0	0	0	2007	0	0	0	1	0	0	0	0	0	0	No	None	Yes	No	0	0	0	No	0	0	0	0	63.7
-1.41317	36.8832	50	1	2	656.853	0	0	0	0	1	1	1	0	0	0	2008	0	0	0	1	0	0	0	0	0	0	No	None	Yes	No	0	0	0	No	0	0	0	0	71.6
-1.41317	36.8832	50	1	2	656.853	0	0	0	0	1	1	1	0	0	0	2009	0	0	0	1	0	0	0	0	0	0	No	None	Yes	No	0	0	0	No	0	0	0	0	59.2
-1.41317	36.8832	50	1	2	656.853	0	0	0	0	1	1	1	0	0	0	2010	0	0	0	1	0	0	0	0	0	0	No	None	Yes	Yes	1	0	1	Day	1	1	0	1	91.3
-1.41317	36.8832	50	1	2	656.853	0	0	0	0	1	1	1	0	0	0	2011	0	0	0	1	0	0	0	0	0	0	No	None	Yes	Yes	1	1	0	Night	1	1	1	0	82.6
-1.41317	36.8832	50	1	2	656.853	0	0	0	0	1	1	1	0	0	0	2012	0	0	0	1	0	0	0	0	0	0	No	None	Yes	Yes	1	1	0	Night	1	1	1	0	102.6
-1.41317	36.8832	50	1	2	656.853	0	0	0	0	1	1	1	0	0	0	2013	0	0	0	1	0	0	0	0	0	0	No	None	Yes	Yes	1	1	0	Night	1	1	1	0	74.1
-1.41317	36.8832	50	1	2	656.853	0	0	0	0	1	1	1	0	0	0	2014	0	0	0	1	0	0	0	0	0	0	Yes	Yesself	No	No	0	0	0	No	0	0	0	0	68.2
-1.41317	36.8832	50	1	2	656.853	0	0	0	0	1	1	1	0	0	0	2015	0	0	0	1	0	0	0	0	0	0	Yes	Yesself	Yes	No	0	0	0	No	0	0	0	0	81.9
-1.41317	36.8832	50	1	2	656.853	0	0	0	0	1	1	1	0	0	0	2016	0	0	0	1	0	0	0	0	0	0	No	Yesself	No	No	0	0	0	No	0	0	0	0	NA
-1.4099	36.8772	51	1	2	315.472	0	0	0	0	0	0	0	0	0	0	2007	0	0	0	0	0	0	0	0	0	0	No	None	Yes	No	0	0	0	No	0	0	0	0	63.7
-1.4099	36.8772	51	1	2	315.472	0	0	0	0	0	0	0	0	0	0	2008	0	0	0	0	0	0	0	0	0	0	No	None	Yes	No	0	0	0	No	0	0	0	0	71.6
-1.4099	36.8772	51	1	2	315.472	0	0	0	0	0	0	0	0	0	0	2009	0	0	0	0	0	0	0	0	0	0	No	None	Yes	No	0	0	0	No	0	0	0	0	59.2
-1.4099	36.8772	51	1	2	315.472	0	0	0	0	0	0	0	0	0	0	2010	0	0	0	0	0	0	0	0	0	0	No	None	Yes	No	0	0	0	No	0	0	0	0	91.3
-1.4099	36.8772	51	1	2	315.472	0	0	0	0	0	0	0	0	0	0	2011	0	0	0	0	0	0	0	0	0	0	No	None	Yes	No	0	0	0	No	0	0	0	0	82.6
-1.4099	36.8772	51	1	2	315.472	0	0	0	0	0	0	0	0	0	0	2012	0	0	0	0	0	0	0	0	0	0	No	None	Yes	No	0	0	0	No	0	0	0	0	102.6
-1.4099	36.8772	51	1	2	315.472	0	0	0	0	0	0	0	0	0	0	2013	0	0	0	0	0	0	0	0	0	0	No	None	Yes	No	0	0	0	No	0	0	0	0	74.1
-1.4099	36.8772	51	1	2	315.472	0	0	0	0	0	0	0	0	0	0	2014	0	0	0	0	0	0	0	0	0	0	No	None	Yes	No	0	0	0	No	0	0	0	0	68.2
-1.4099	36.8772	51	1	2	315.472	0	0	0	0	0	0	0	0	0	0	2015	0	0	0	0	0	0	0	0	0	0	No	None	Yes	No	0	0	0	No	0	0	0	0	81.9
-1.4099	36.8772	51	1	2	315.472	0	0	0	0	0	0	0	0	0	0	2016	0	0	0	0	0	0	0	0	0	0	No	None	No	No	0	0	0	No	0	0	0	0	NA
-1.4206	36.8826	52	1	2	1177.51	0	1	0	0	0	0	0	1	0	0	2007	0	0	0	0	0	0	0	0	0	0	No	None	Yes	No	0	0	0	No	0	0	0	0	63.7
-1.4206	36.8826	52	1	2	1177.51	0	1	0	0	0	0	0	1	0	0	2008	0	0	0	0	0	0	0	0	0	0	No	None	Yes	Yes	1	1	0	Night	1	1	1	0	71.6
-1.4206	36.8826	52	1	2	1177.51	0	1	0	0	0	0	0	1	0	0	2009	0	0	0	0	0	0	0	0	0	0	No	None	Yes	No	0	0	0	No	0	0	0	0	59.2
-1.4206	36.8826	52	1	2	1177.51	0	1	0	0	0	0	0	1	0	0	2010	0	0	0	0	0	0	0	0	0	0	No	None	Yes	No	0	0	0	No	0	0	0	0	91.3
-1.4206	36.8826	52	1	2	1177.51	0	1	0	0	0	0	0	1	0	0	2011	0	0	0	0	0	0	0	0	0	0	No	None	Yes	No	0	0	0	No	0	0	0	0	82.6
-1.4206	36.8826	52	1	2	1177.51	0	1	0	0	0	0	0	1	0	0	2012	0	0	0	0	0	0	0	0	0	0	No	None	Yes	No	0	0	0	No	0	0	0	0	102.6
-1.4206	36.8826	52	1	2	1177.51	0	1	0	0	0	0	0	1	0	0	2013	0	0	0	0	0	0	0	0	0	0	No	None	Yes	No	0	0	0	No	0	0	0	0	74.1
-1.4206	36.8826	52	1	2	1177.51	0	1	0	0	0	0	0	1	0	0	2014	0	0	0	0	0	0	0	0	0	0	No	None	Yes	Yes	1	1	0	Night	1	1	1	0	68.2
-1.4206	36.8826	52	1	2	1177.51	0	1	0	0	0	0	0	1	0	0	2015	0	0	0	0	0	0	0	0	0	0	Yes	Fonnap	No	No	0	0	0	No	0	0	0	0	81.9
-1.4206	36.8826	52	1	2	1177.51	0	1	0	0	0	0	0	1	0	0	2016	0	0	0	0	0	0	0	0	0	0	Yes	Fonnap	No	No	0	0	0	No	0	0	0	0	NA
-1.4359	36.8865	53	1	2	2398.85	0	0	1	0	0	0	0	0	0	0	2007	0	0	0	0	0	0	10	0	0	0	No	None	Yes	No	0	0	0	No	0	0	0	0	63.7
-1.4359	36.8865	53	1	2	2398.85	0	0	1	0	0	0	0	0	0	0	2008	0	0	0	0	0	0	10	0	0	0	No	None	Yes	No	0	0	0	No	0	0	0	0	71.6
-1.4359	36.8865	53	1	2	2398.85	0	0	1	0	0	0	0	0	0	0	2009	0	0	0	0	0	0	10	0	0	0	No	None	Yes	Yes	1	1	0	Night	1	1	1	0	59.2
-1.4359	36.8865	53	1	2	2398.85	0	0	1	0	0	0	0	0	0	0	2010	0	0	0	0	0	0	10	0	0	0	No	None	Yes	No	0	0	0	No	0	0	0	0	91.3
-1.4359	36.8865	53	1	2	2398.85	0	0	1	0	0	0	0	0	0	0	2011	0	0	0	0	0	0	10	0	0	0	No	None	Yes	No	0	0	0	No	0	0	0	0	82.6
-1.4359	36.8865	53	1	2	2398.85	0	0	1	0	0	0	0	0	0	0	2012	0	0	0	0	0	0	10	0	0	0	No	None	Yes	No	0	0	0	No	0	0	0	0	102.6
-1.4359	36.8865	53	1	2	2398.85	0	0	1	0	0	0	0	0	0	0	2013	0	0	0	0	0	0	10	0	0	0	No	None	Yes	Yes	1	0	1	Day	1	10	0	10	74.1
-1.4359	36.8865	53	1	2	2398.85	0	0	1	0	0	0	0	0	0	0	2014	0	0	0	0	0	0	10	0	0	0	No	None	Yes	No	0	0	0	No	0	0	0	0	68.2
-1.4359	36.8865	53	1	2	2398.85	0	0	1	0	0	0	0	0	0	0	2015	0	0	0	0	0	0	10	0	0	0	No	None	Yes	No	0	0	0	No	0	0	0	0	81.9
-1.4359	36.8865	53	1	2	2398.85	0	0	1	0	0	0	0	0	0	0	2016	0	0	0	0	0	0	10	0	0	0	No	None	No	No	0	0	0	No	0	0	0	0	NA
-1.46235	36.9011	54	1	2	4419.33	0	0	0	0	2	2	0	2	0	0	2007	0	0	0	0	0	1	0	1	1	1	No	None	Yes	No	0	0	0	No	0	0	0	0	63.7
-1.46235	36.9011	54	1	2	4419.33	0	0	0	0	2	2	0	2	0	0	2008	0	0	0	0	0	1	0	1	1	1	No	None	Yes	No	0	0	0	No	0	0	0	0	71.6
-1.46235	36.9011	54	1	2	4419.33	0	0	0	0	2	2	0	2	0	0	2009	0	0	0	0	0	1	0	1	1	1	No	None	Yes	No	0	0	0	No	0	0	0	0	59.2
-1.46235	36.9011	54	1	2	4419.33	0	0	0	0	2	2	0	2	0	0	2010	0	0	0	0	0	1	0	1	1	1	No	None	Yes	No	0	0	0	No	0	0	0	0	91.3
-1.46235	36.9011	54	1	2	4419.33	0	0	0	0	2	2	0	2	0	0	2011	0	0	0	0	0	1	0	1	1	1	No	None	Yes	Yes	1	1	0	Night	2	2	2	0	82.6
-1.46235	36.9011	54	1	2	4419.33	0	0	0	0	2	2	0	2	0	0	2012	0	0	0	0	0	1	0	1	1	1	No	None	Yes	Yes	1	1	1	Night	7	3	2	1	102.6
-1.46235	36.9011	54	1	2	4419.33	0	0	0	0	2	2	0	2	0	0	2013	0	0	0	0	0	1	0	1	1	1	No	None	Yes	No	0	0	0	No	0	0	0	0	74.1
-1.46235	36.9011	54	1	2	4419.33	0	0	0	0	2	2	0	2	0	0	2014	0	0	0	0	0	1	0	1	1	1	No	None	Yes	Yes	1	1	1	Night	4	3	2	1	68.2
-1.46235	36.9011	54	1	2	4419.33	0	0	0	0	2	2	0	2	0	0	2015	0	0	0	0	0	1	0	1	1	1	No	None	Yes	Yes	1	0	1	Day	2	1	0	1	81.9
-1.46235	36.9011	54	1	2	4419.33	0	0	0	0	2	2	0	2	0	0	2016	0	0	0	0	0	1	0	1	1	1	No	None	No	Yes	1	0	1	Day	1	1	0	1	NA
-1.46008	36.9023	55	0	2	4136.38	0	0	0	0	0	0	0	0	0	0	2007	0	0	0	0	0	0	0	0	0	0	No	None	Yes	No	0	0	0	No	0	0	0	0	63.7
-1.46008	36.9023	55	0	2	4136.38	0	0	0	0	0	0	0	0	0	0	2008	0	0	0	0	0	0	0	0	0	0	No	None	Yes	No	0	0	0	No	0	0	0	0	71.6
-1.46008	36.9023	55	0	2	4136.38	0	0	0	0	0	0	0	0	0	0	2009	0	0	0	0	0	0	0	0	0	0	No	None	Yes	No	0	0	0	No	0	0	0	0	59.2
-1.46008	36.9023	55	0	2	4136.38	0	0	0	0	0	0	0	0	0	0	2010	0	0	0	0	0	0	0	0	0	0	No	None	Yes	No	0	0	0	No	0	0	0	0	91.3
-1.46008	36.9023	55	0	2	4136.38	0	0	0	0	0	0	0	0	0	0	2011	0	0	0	0	0	0	0	0	0	0	No	None	Yes	No	0	0	0	No	0	0	0	0	82.6
-1.46008	36.9023	55	0	2	4136.38	0	0	0	0	0	0	0	0	0	0	2012	0	0	0	0	0	0	0	0	0	0	No	None	Yes	No	0	0	0	No	0	0	0	0	102.6
-1.46008	36.9023	55	0	2	4136.38	0	0	0	0	0	0	0	0	0	0	2013	0	0	0	0	0	0	0	0	0	0	No	None	Yes	No	0	0	0	No	0	0	0	0	74.1
-1.46008	36.9023	55	0	2	4136.38	0	0	0	0	0	0	0	0	0	0	2014	0	0	0	0	0	0	0	0	0	0	No	None	Yes	No	0	0	0	No	0	0	0	0	68.2
-1.46008	36.9023	55	0	2	4136.38	0	0	0	0	0	0	0	0	0	0	2015	0	0	0	0	0	0	0	0	0	0	Yes	Fonnap	No	No	0	0	0	No	0	0	0	0	81.9
-1.46008	36.9023	55	0	2	4136.38	0	0	0	0	0	0	0	0	0	0	2016	0	0	0	0	0	0	0	0	0	0	Yes	Fonnap	No	No	0	0	0	No	0	0	0	0	NA
-1.45272	36.912	56	1	2	2955.15	0	0	0	0	1	0	0	0	0	0	2007	0	0	0	0	0	0	0	0	1	0	No	None	Yes	No	0	0	0	No	0	0	0	0	63.7
-1.45272	36.912	56	1	2	2955.15	0	0	0	0	1	0	0	0	0	0	2008	0	0	0	0	0	0	0	0	1	0	No	None	Yes	No	0	0	0	No	0	0	0	0	71.6
-1.45272	36.912	56	1	2	2955.15	0	0	0	0	1	0	0	0	0	0	2009	0	0	0	0	0	0	0	0	1	0	No	None	Yes	No	0	0	0	No	0	0	0	0	59.2
-1.45272	36.912	56	1	2	2955.15	0	0	0	0	1	0	0	0	0	0	2010	0	0	0	0	0	0	0	0	1	0	No	None	Yes	No	0	0	0	No	0	0	0	0	91.3
-1.45272	36.912	56	1	2	2955.15	0	0	0	0	1	0	0	0	0	0	2011	0	0	0	0	0	0	0	0	1	0	No	None	Yes	Yes	1	1	0	Night	1	1	1	0	82.6
-1.45272	36.912	56	1	2	2955.15	0	0	0	0	1	0	0	0	0	0	2012	0	0	0	0	0	0	0	0	1	0	No	None	Yes	No	0	0	0	No	0	0	0	0	102.6
-1.45272	36.912	56	1	2	2955.15	0	0	0	0	1	0	0	0	0	0	2013	0	0	0	0	0	0	0	0	1	0	No	None	Yes	No	0	0	0	No	0	0	0	0	74.1
-1.45272	36.912	56	1	2	2955.15	0	0	0	0	1	0	0	0	0	0	2014	0	0	0	0	0	0	0	0	1	0	No	None	Yes	No	0	0	0	No	0	0	0	0	68.2
-1.45272	36.912	56	1	2	2955.15	0	0	0	0	1	0	0	0	0	0	2015	0	0	0	0	0	0	0	0	1	0	No	None	Yes	Yes	1	0	1	Day	1	1	0	1	81.9
-1.45272	36.912	56	1	2	2955.15	0	0	0	0	1	0	0	0	0	0	2016	0	0	0	0	0	0	0	0	1	0	No	None	No	No	0	0	0	No	0	0	0	0	NA
-1.41872	36.8947	57	1	2	331.645	1	1	0	1	2	4	0	1	0	0	2007	0	0	0	0	0	0	2	0	1	1	No	None	Yes	Yes	1	1	0	Night	4	1	1	0	63.7
-1.41872	36.8947	57	1	2	331.645	1	1	0	1	2	4	0	1	0	0	2008	0	0	0	0	0	0	2	0	1	1	No	None	Yes	Yes	1	1	0	Night	3	1	1	0	71.6
-1.41872	36.8947	57	1	2	331.645	1	1	0	1	2	4	0	1	0	0	2009	0	0	0	0	0	0	2	0	1	1	No	None	Yes	No	0	0	0	No	0	0	0	0	59.2
-1.41872	36.8947	57	1	2	331.645	1	1	0	1	2	4	0	1	0	0	2010	0	0	0	0	0	0	2	0	1	1	No	None	Yes	Yes	1	1	0	Night	2	1	1	0	91.3
-1.41872	36.8947	57	1	2	331.645	1	1	0	1	2	4	0	1	0	0	2011	0	0	0	0	0	0	2	0	1	1	No	None	Yes	Yes	1	1	0	Night	2	2	2	0	82.6
-1.41872	36.8947	57	1	2	331.645	1	1	0	1	2	4	0	1	0	0	2012	0	0	0	0	0	0	2	0	1	1	No	Fonnap	No	Yes	1	1	0	Night	7	4	4	0	102.6
-1.41872	36.8947	57	1	2	331.645	1	1	0	1	2	4	0	1	0	0	2013	0	0	0	0	0	0	2	0	1	1	Yes	Fonnap	Yes	Yes	1	0	1	Day	2	2	0	2	74.1
-1.41872	36.8947	57	1	2	331.645	1	1	0	1	2	4	0	1	0	0	2014	0	0	0	0	0	0	2	0	1	1	No	Fonnap	No	Yes	1	1	0	Night	3	1	1	0	68.2
-1.41872	36.8947	57	1	2	331.645	1	1	0	1	2	4	0	1	0	0	2015	0	0	0	0	0	0	2	0	1	1	Yes	Fonnap	Yes	Yes	1	0	1	Day	10	1	0	1	81.9
-1.41872	36.8947	57	1	2	331.645	1	1	0	1	2	4	0	1	0	0	2016	0	0	0	0	0	0	2	0	1	1	Yes	Fonnap	No	Yes	1	0	1	Day	6	1	0	1	NA
-1.46188	36.8923	58	0	2	4765.88	0	0	0	0	0	0	0	0	0	0	2007	0	0	0	0	0	0	0	0	0	0	No	None	Yes	No	0	0	0	No	0	0	0	0	63.7
-1.46188	36.8923	58	0	2	4765.88	0	0	0	0	0	0	0	0	0	0	2008	0	0	0	0	0	0	0	0	0	0	No	None	Yes	No	0	0	0	No	0	0	0	0	71.6
-1.46188	36.8923	58	0	2	4765.88	0	0	0	0	0	0	0	0	0	0	2009	0	0	0	0	0	0	0	0	0	0	No	None	Yes	No	0	0	0	No	0	0	0	0	59.2
-1.46188	36.8923	58	0	2	4765.88	0	0	0	0	0	0	0	0	0	0	2010	0	0	0	0	0	0	0	0	0	0	No	None	Yes	No	0	0	0	No	0	0	0	0	91.3
-1.46188	36.8923	58	0	2	4765.88	0	0	0	0	0	0	0	0	0	0	2011	0	0	0	0	0	0	0	0	0	0	No	None	Yes	No	0	0	0	No	0	0	0	0	82.6
-1.46188	36.8923	58	0	2	4765.88	0	0	0	0	0	0	0	0	0	0	2012	0	0	0	0	0	0	0	0	0	0	No	None	Yes	No	0	0	0	No	0	0	0	0	102.6
-1.46188	36.8923	58	0	2	4765.88	0	0	0	0	0	0	0	0	0	0	2013	0	0	0	0	0	0	0	0	0	0	No	None	Yes	No	0	0	0	No	0	0	0	0	74.1
-1.46188	36.8923	58	0	2	4765.88	0	0	0	0	0	0	0	0	0	0	2014	0	0	0	0	0	0	0	0	0	0	No	None	Yes	No	0	0	0	No	0	0	0	0	68.2
-1.46188	36.8923	58	0	2	4765.88	0	0	0	0	0	0	0	0	0	0	2015	0	0	0	0	0	0	0	0	0	0	No	None	Yes	No	0	0	0	No	0	0	0	0	81.9
-1.46188	36.8923	58	0	2	4765.88	0	0	0	0	0	0	0	0	0	0	2016	0	0	0	0	0	0	0	0	0	0	No	None	No	No	0	0	0	No	0	0	0	0	NA
-1.4359	36.8717	59	1	2	3132.01	0	0	0	0	0	0	0	0	0	0	2007	0	0	0	0	0	0	0	0	0	0	No	None	Yes	No	0	0	0	No	0	0	0	0	63.7
-1.4359	36.8717	59	1	2	3132.01	0	0	0	0	0	0	0	0	0	0	2008	0	0	0	0	0	0	0	0	0	0	No	None	Yes	No	0	0	0	No	0	0	0	0	71.6
-1.4359	36.8717	59	1	2	3132.01	0	0	0	0	0	0	0	0	0	0	2009	0	0	0	0	0	0	0	0	0	0	No	None	Yes	No	0	0	0	No	0	0	0	0	59.2
-1.4359	36.8717	59	1	2	3132.01	0	0	0	0	0	0	0	0	0	0	2010	0	0	0	0	0	0	0	0	0	0	No	None	Yes	No	0	0	0	No	0	0	0	0	91.3
-1.4359	36.8717	59	1	2	3132.01	0	0	0	0	0	0	0	0	0	0	2011	0	0	0	0	0	0	0	0	0	0	No	None	Yes	No	0	0	0	No	0	0	0	0	82.6
-1.4359	36.8717	59	1	2	3132.01	0	0	0	0	0	0	0	0	0	0	2012	0	0	0	0	0	0	0	0	0	0	No	None	Yes	No	0	0	0	No	0	0	0	0	102.6
-1.4359	36.8717	59	1	2	3132.01	0	0	0	0	0	0	0	0	0	0	2013	0	0	0	0	0	0	0	0	0	0	No	None	Yes	No	0	0	0	No	0	0	0	0	74.1
-1.4359	36.8717	59	1	2	3132.01	0	0	0	0	0	0	0	0	0	0	2014	0	0	0	0	0	0	0	0	0	0	No	None	Yes	No	0	0	0	No	0	0	0	0	68.2
-1.4359	36.8717	59	1	2	3132.01	0	0	0	0	0	0	0	0	0	0	2015	0	0	0	0	0	0	0	0	0	0	No	None	Yes	No	0	0	0	No	0	0	0	0	81.9
-1.4359	36.8717	59	1	2	3132.01	0	0	0	0	0	0	0	0	0	0	2016	0	0	0	0	0	0	0	0	0	0	No	None	No	No	0	0	0	No	0	0	0	0	NA
-1.43899	36.891	60	1	2	2508.26	0	0	0	2	1	1	0	2	1	0	2007	0	0	0	0	0	0	0	0	0	1	No	None	Yes	No	0	0	0	No	0	0	0	0	63.7
-1.43899	36.891	60	1	2	2508.26	0	0	0	2	1	1	0	2	1	0	2008	0	0	0	0	0	0	0	0	0	1	No	None	Yes	No	0	0	0	No	0	0	0	0	71.6
-1.43899	36.891	60	1	2	2508.26	0	0	0	2	1	1	0	2	1	0	2009	0	0	0	0	0	0	0	0	0	1	No	None	Yes	No	0	0	0	No	0	0	0	0	59.2
-1.43899	36.891	60	1	0	2508.26	0	0	0	2	1	1	0	2	1	0	2010	0	0	0	0	0	0	0	0	0	1	No	None	Yes	Yes	1	1	0	Night	3	2	2	0	91.3
-1.43899	36.891	60	1	0	2508.26	0	0	0	2	1	1	0	2	1	0	2011	0	0	0	0	0	0	0	0	0	1	No	None	Yes	Yes	1	1	0	Night	1	1	1	0	82.6
-1.43899	36.891	60	1	0	2508.26	0	0	0	2	1	1	0	2	1	0	2012	0	0	0	0	0	0	0	0	0	1	No	None	Yes	Yes	1	1	0	Night	1	1	1	0	102.6
-1.43899	36.891	60	1	2	2508.26	0	0	0	2	1	1	0	2	1	0	2013	0	0	0	0	0	0	0	0	0	1	No	None	Yes	No	0	0	0	No	0	0	0	0	74.1
-1.43899	36.891	60	1	0	2508.26	0	0	0	2	1	1	0	2	1	0	2014	0	0	0	0	0	0	0	0	0	1	No	None	Yes	Yes	1	1	0	Night	5	2	2	0	68.2
-1.43899	36.891	60	1	0	2508.26	0	0	0	2	1	1	0	2	1	0	2015	0	0	0	0	0	0	0	0	0	1	No	None	Yes	Yes	1	1	0	Night	12	1	1	0	81.9
-1.43899	36.891	60	1	0	2508.26	0	0	0	2	1	1	0	2	1	0	2016	0	0	0	0	0	0	0	0	0	1	No	None	No	Yes	1	0	1	Day	3	1	0	1	NA
-1.43959	36.8899	61	1	2	2618.76	0	0	0	1	0	1	1	1	0	0	2007	0	0	0	0	0	0	0	0	0	0	No	None	Yes	No	0	0	0	No	0	0	0	0	63.7
-1.43959	36.8899	61	1	2	2618.76	0	0	0	1	0	1	1	1	0	0	2008	0	0	0	0	0	0	0	0	0	0	No	None	Yes	No	0	0	0	No	0	0	0	0	71.6
-1.43959	36.8899	61	1	2	2618.76	0	0	0	1	0	1	1	1	0	0	2009	0	0	0	0	0	0	0	0	0	0	No	None	Yes	No	0	0	0	No	0	0	0	0	59.2
-1.43959	36.8899	61	1	0	2618.76	0	0	0	1	0	1	1	1	0	0	2010	0	0	0	0	0	0	0	0	0	0	No	None	Yes	Yes	1	1	0	Night	2	1	1	0	91.3
-1.43959	36.8899	61	1	2	2618.76	0	0	0	1	0	1	1	1	0	0	2011	0	0	0	0	0	0	0	0	0	0	No	None	Yes	No	0	0	0	No	0	0	0	0	82.6
-1.43959	36.8899	61	1	0	2618.76	0	0	0	1	0	1	1	1	0	0	2012	0	0	0	0	0	0	0	0	0	0	No	None	Yes	Yes	1	1	0	Night	2	1	1	0	102.6
-1.43959	36.8899	61	1	0	2618.76	0	0	0	1	0	1	1	1	0	0	2013	0	0	0	0	0	0	0	0	0	0	No	None	Yes	Yes	1	1	0	Night	2	1	1	0	74.1
-1.43959	36.8899	61	1	0	2618.76	0	0	0	1	0	1	1	1	0	0	2014	0	0	0	0	0	0	0	0	0	0	Yes	Fonnap	No	Yes	1	1	0	Night	1	1	1	0	68.2
-1.43959	36.8899	61	1	2	2618.76	0	0	0	1	0	1	1	1	0	0	2015	0	0	0	0	0	0	0	0	0	0	Yes	Fonnap	Yes	No	0	0	0	No	0	0	0	0	81.9
-1.43959	36.8899	61	1	2	2618.76	0	0	0	1	0	1	1	1	0	0	2016	0	0	0	0	0	0	0	0	0	0	Yes	Fonnap	No	No	0	0	0	No	0	0	0	0	NA
-1.4355	36.9417	62	1	2	309.255	4	1	2	3	4	2	0	0	0	0	2007	0	0	0	1	1	0	0	5	1	2	No	None	Yes	Yes	1	1	0	Night	10	4	4	0	63.7
-1.4355	36.9417	62	1	2	309.255	4	1	2	3	4	2	0	0	0	0	2008	0	0	0	1	1	0	0	5	1	2	No	None	Yes	Yes	1	1	0	Night	1	1	1	0	71.6
-1.4355	36.9417	62	1	2	309.255	4	1	2	3	4	2	0	0	0	0	2009	0	0	0	1	1	0	0	5	1	2	No	None	Yes	Yes	1	1	0	Night	2	2	2	0	59.2
-1.4355	36.9417	62	1	2	309.255	4	1	2	3	4	2	0	0	0	0	2010	0	0	0	1	1	0	0	5	1	2	No	None	Yes	Yes	1	1	1	Night	6	4	3	1	91.3
-1.4355	36.9417	62	1	2	309.255	4	1	2	3	4	2	0	0	0	0	2011	0	0	0	1	1	0	0	5	1	2	No	None	Yes	Yes	1	1	1	Night	8	5	4	1	82.6
-1.4355	36.9417	62	1	2	309.255	4	1	2	3	4	2	0	0	0	0	2012	0	0	0	1	1	0	0	5	1	2	Yes	Fonnap	No	Yes	1	1	0	Night	3	2	2	0	102.6
-1.4355	36.9417	62	1	2	309.255	4	1	2	3	4	2	0	0	0	0	2013	0	0	0	1	1	0	0	5	1	2	Yes	Fonnap	Yes	No	0	0	0	No	0	0	0	0	74.1
-1.4355	36.9417	62	1	2	309.255	4	1	2	3	4	2	0	0	0	0	2014	0	0	0	1	1	0	0	5	1	2	Yes	Fonnap	Yes	Yes	1	0	1	Day	8	5	0	5	68.2
-1.4355	36.9417	62	1	2	309.255	4	1	2	3	4	2	0	0	0	0	2015	0	0	0	1	1	0	0	5	1	2	Yes	Fonnap	Yes	Yes	1	0	1	Day	2	1	0	1	81.9
-1.4355	36.9417	62	1	2	309.255	4	1	2	3	4	2	0	0	0	0	2016	0	0	0	1	1	0	0	5	1	2	Yes	Fonnap	No	Yes	1	0	1	Day	3	2	0	2	NA
-1.44944	36.8933	63	0	2	3463.68	0	0	0	0	1	0	0	1	0	0	2007	0	0	0	0	0	0	1	0	0	0	No	None	Yes	No	0	0	0	No	0	0	0	0	63.7
-1.44944	36.8933	63	0	2	3463.68	0	0	0	0	1	0	0	1	0	0	2008	0	0	0	0	0	0	1	0	0	0	No	None	Yes	No	0	0	0	No	0	0	0	0	71.6
-1.44944	36.8933	63	0	2	3463.68	0	0	0	0	1	0	0	1	0	0	2009	0	0	0	0	0	0	1	0	0	0	No	None	Yes	No	0	0	0	No	0	0	0	0	59.2
-1.44944	36.8933	63	0	2	3463.68	0	0	0	0	1	0	0	1	0	0	2010	0	0	0	0	0	0	1	0	0	0	No	None	Yes	No	0	0	0	No	0	0	0	0	91.3
-1.44944	36.8933	63	0	2	3463.68	0	0	0	0	1	0	0	1	0	0	2011	0	0	0	0	0	0	1	0	0	0	No	None	Yes	Yes	1	1	0	Night	3	1	1	0	82.6
-1.44944	36.8933	63	0	2	3463.68	0	0	0	0	1	0	0	1	0	0	2012	0	0	0	0	0	0	1	0	0	0	Yes	Fonnap	No	No	0	0	0	No	0	0	0	0	102.6
-1.44944	36.8933	63	0	2	3463.68	0	0	0	0	1	0	0	1	0	0	2013	0	0	0	0	0	0	1	0	0	0	Yes	Fonnap	Yes	Yes	1	0	1	Day	1	1	0	1	74.1
-1.44944	36.8933	63	0	2	3463.68	0	0	0	0	1	0	0	1	0	0	2014	0	0	0	0	0	0	1	0	0	0	Yes	Fonnap	No	Yes	1	1	0	Night	31	1	1	0	68.2
-1.44944	36.8933	63	0	2	3463.68	0	0	0	0	1	0	0	1	0	0	2015	0	0	0	0	0	0	1	0	0	0	Yes	Fonnap	Yes	No	0	0	0	No	0	0	0	0	81.9
-1.44944	36.8933	63	0	2	3463.68	0	0	0	0	1	0	0	1	0	0	2016	0	0	0	0	0	0	1	0	0	0	Yes	Fonnap	No	No	0	0	0	No	0	0	0	0	NA
-1.44142	36.9496	64	1	0	396.898	2	0	0	1	2	0	0	3	1	0	2007	1	0	0	1	0	0	0	1	0	0	No	None	Yes	Yes	1	1	1	Night	3	3	2	1	63.7
-1.44142	36.9496	64	1	0	396.898	2	0	0	1	2	0	0	3	1	0	2008	1	0	0	1	0	0	0	1	0	0	No	None	Yes	No	0	0	0	No	0	0	0	0	71.6
-1.44142	36.9496	64	1	0	396.898	2	0	0	1	2	0	0	3	1	0	2009	1	0	0	1	0	0	0	1	0	0	No	None	Yes	No	0	0	0	No	0	0	0	0	59.2
-1.44142	36.9496	64	1	0	396.898	2	0	0	1	2	0	0	3	1	0	2010	1	0	0	1	0	0	0	1	0	0	No	None	Yes	Yes	1	1	1	Night	3	2	1	1	91.3
-1.44142	36.9496	64	1	0	396.898	2	0	0	1	2	0	0	3	1	0	2011	1	0	0	1	0	0	0	1	0	0	No	None	Yes	Yes	1	1	0	Night	6	2	2	0	82.6
-1.44142	36.9496	64	1	0	396.898	2	0	0	1	2	0	0	3	1	0	2012	1	0	0	1	0	0	0	1	0	0	No	None	Yes	No	0	0	0	No	0	0	0	0	102.6
-1.44142	36.9496	64	1	0	396.898	2	0	0	1	2	0	0	3	1	0	2013	1	0	0	1	0	0	0	1	0	0	No	None	Yes	No	0	0	0	No	0	0	0	0	74.1
-1.44142	36.9496	64	1	0	396.898	2	0	0	1	2	0	0	3	1	0	2014	1	0	0	1	0	0	0	1	0	0	No	None	Yes	Yes	1	1	0	Night	5	4	3	1	68.2
-1.44142	36.9496	64	1	0	396.898	2	0	0	1	2	0	0	3	1	0	2015	1	0	0	1	0	0	0	1	0	0	No	None	Yes	Yes	1	1	0	Night	1	1	1	0	81.9
-1.44142	36.9496	64	1	0	396.898	2	0	0	1	2	0	0	3	1	0	2016	1	0	0	1	0	0	0	1	0	0	No	None	No	No	0	0	0	No	0	0	0	0	NA
-1.43413	36.9298	65	1	0	271.284	0	0	0	2	0	1	1	1	0	0	2007	0	0	0	0	0	0	0	0	0	0	No	None	Yes	No	0	0	0	No	0	0	0	0	63.7
-1.43413	36.9298	65	1	0	271.284	0	0	0	2	0	1	1	1	0	0	2008	0	0	0	0	0	0	0	0	0	0	No	None	Yes	No	0	0	0	No	0	0	0	0	71.6
-1.43413	36.9298	65	1	0	271.284	0	0	0	2	0	1	1	1	0	0	2009	0	0	0	0	0	0	0	0	0	0	No	None	Yes	No	0	0	0	No	0	0	0	0	59.2
-1.43413	36.9298	65	1	0	271.284	0	0	0	2	0	1	1	1	0	0	2010	0	0	0	0	0	0	0	0	0	0	No	None	Yes	Yes	1	1	0	Night	2	2	2	0	91.3
-1.43413	36.9298	65	1	0	271.284	0	0	0	2	0	1	1	1	0	0	2011	0	0	0	0	0	0	0	0	0	0	No	None	Yes	No	0	0	0	No	0	0	0	0	82.6
-1.43413	36.9298	65	1	0	271.284	0	0	0	2	0	1	1	1	0	0	2012	0	0	0	0	0	0	0	0	0	0	No	None	Yes	Yes	1	1	0	Night	6	1	1	0	102.6
-1.43413	36.9298	65	1	0	271.284	0	0	0	2	0	1	1	1	0	0	2013	0	0	0	0	0	0	0	0	0	0	No	None	Yes	Yes	1	1	0	Night	2	1	1	0	74.1
-1.43413	36.9298	65	1	0	271.284	0	0	0	2	0	1	1	1	0	0	2014	0	0	0	0	0	0	0	0	0	0	No	None	Yes	Yes	1	1	0	Night	1	1	1	0	68.2
-1.43413	36.9298	65	1	0	271.284	0	0	0	2	0	1	1	1	0	0	2015	0	0	0	0	0	0	0	0	0	0	Yes	None	Yes	No	0	0	0	No	0	0	0	0	81.9
-1.43413	36.9298	65	1	0	271.284	0	0	0	2	0	1	1	1	0	0	2016	0	0	0	0	0	0	0	0	0	0	Yes	None	No	No	0	0	0	No	0	0	0	0	NA
-1.42827	36.918	66	1	0	211.08	0	0	0	0	0	0	0	1	0	0	2007	0	0	0	0	0	0	0	0	0	0	No	None	Yes	No	0	0	0	No	0	0	0	0	63.7
-1.42827	36.918	66	1	0	211.08	0	0	0	0	0	0	0	1	0	0	2008	0	0	0	0	0	0	0	0	0	0	No	None	Yes	No	0	0	0	No	0	0	0	0	71.6
-1.42827	36.918	66	1	0	211.08	0	0	0	0	0	0	0	1	0	0	2009	0	0	0	0	0	0	0	0	0	0	No	None	Yes	No	0	0	0	No	0	0	0	0	59.2
-1.42827	36.918	66	1	0	211.08	0	0	0	0	0	0	0	1	0	0	2010	0	0	0	0	0	0	0	0	0	0	No	None	Yes	No	0	0	0	No	0	0	0	0	91.3
-1.42827	36.918	66	1	0	211.08	0	0	0	0	0	0	0	1	0	0	2011	0	0	0	0	0	0	0	0	0	0	No	None	Yes	No	0	0	0	No	0	0	0	0	82.6
-1.42827	36.918	66	1	0	211.08	0	0	0	0	0	0	0	1	0	0	2012	0	0	0	0	0	0	0	0	0	0	No	None	Yes	No	0	0	0	No	0	0	0	0	102.6
-1.42827	36.918	66	1	0	211.08	0	0	0	0	0	0	0	1	0	0	2013	0	0	0	0	0	0	0	0	0	0	No	None	Yes	No	0	0	0	No	0	0	0	0	74.1
-1.42827	36.918	66	1	0	211.08	0	0	0	0	0	0	0	1	0	0	2014	0	0	0	0	0	0	0	0	0	0	Yes	Yesself	No	Yes	1	1	0	Night	1	1	1	0	68.2
-1.42827	36.918	66	1	0	211.08	0	0	0	0	0	0	0	1	0	0	2015	0	0	0	0	0	0	0	0	0	0	Yes	Yesself	Yes	No	0	0	0	No	0	0	0	0	81.9
-1.42827	36.918	66	1	0	211.08	0	0	0	0	0	0	0	1	0	0	2016	0	0	0	0	0	0	0	0	0	0	Yes	Yesself	No	No	0	0	0	No	0	0	0	0	NA
-1.43637	36.9149	67	1	0	1170.32	1	0	0	1	1	1	0	1	0	0	2007	0	0	0	0	0	0	0	0	0	0	No	None	Yes	Yes	1	1	0	Night	3	1	1	0	63.7
-1.43637	36.9149	67	1	0	1170.32	1	0	0	1	1	1	0	1	0	0	2008	0	0	0	0	0	0	0	0	0	0	No	None	Yes	No	0	0	0	No	0	0	0	0	71.6
-1.43637	36.9149	67	1	0	1170.32	1	0	0	1	1	1	0	1	0	0	2009	0	0	0	0	0	0	0	0	0	0	No	None	Yes	No	0	0	0	No	0	0	0	0	59.2
-1.43637	36.9149	67	1	0	1170.32	1	0	0	1	1	1	0	1	0	0	2010	0	0	0	0	0	0	0	0	0	0	No	None	Yes	Yes	1	1	0	Night	2	1	1	0	91.3
-1.43637	36.9149	67	1	0	1170.32	1	0	0	1	1	1	0	1	0	0	2011	0	0	0	0	0	0	0	0	0	0	No	None	Yes	Yes	1	1	0	Night	3	1	1	0	82.6
-1.43637	36.9149	67	1	0	1170.32	1	0	0	1	1	1	0	1	0	0	2012	0	0	0	0	0	0	0	0	0	0	No	None	Yes	Yes	1	1	0	Night	12	1	1	0	102.6
-1.43637	36.9149	67	1	0	1170.32	1	0	0	1	1	1	0	1	0	0	2013	0	0	0	0	0	0	0	0	0	0	No	None	Yes	No	0	0	0	No	0	0	0	0	74.1
-1.43637	36.9149	67	1	0	1170.32	1	0	0	1	1	1	0	1	0	0	2014	0	0	0	0	0	0	0	0	0	0	Yes	Fonnap	No	Yes	1	1	0	Night	2	1	1	0	68.2
-1.43637	36.9149	67	1	0	1170.32	1	0	0	1	1	1	0	1	0	0	2015	0	0	0	0	0	0	0	0	0	0	Yes	Fonnap	Yes	No	0	0	0	No	0	0	0	0	81.9
-1.43637	36.9149	67	1	0	1170.32	1	0	0	1	1	1	0	1	0	0	2016	0	0	0	0	0	0	0	0	0	0	Yes	Fonnap	No	No	0	0	0	No	0	0	0	0	NA
-1.42394	36.8997	68	1	0	593.732	0	0	0	0	0	0	0	0	0	0	2007	0	0	0	0	0	0	0	0	0	0	No	None	Yes	No	0	0	0	No	0	0	0	0	63.7
-1.42394	36.8997	68	1	0	593.732	0	0	0	0	0	0	0	0	0	0	2008	0	0	0	0	0	0	0	0	0	0	No	None	Yes	No	0	0	0	No	0	0	0	0	71.6
-1.42394	36.8997	68	1	0	593.732	0	0	0	0	0	0	0	0	0	0	2009	0	0	0	0	0	0	0	0	0	0	No	None	Yes	No	0	0	0	No	0	0	0	0	59.2
-1.42394	36.8997	68	1	0	593.732	0	0	0	0	0	0	0	0	0	0	2010	0	0	0	0	0	0	0	0	0	0	No	None	Yes	No	0	0	0	No	0	0	0	0	91.3
-1.42394	36.8997	68	1	0	593.732	0	0	0	0	0	0	0	0	0	0	2011	0	0	0	0	0	0	0	0	0	0	No	None	Yes	No	0	0	0	No	0	0	0	0	82.6
-1.42394	36.8997	68	1	0	593.732	0	0	0	0	0	0	0	0	0	0	2012	0	0	0	0	0	0	0	0	0	0	No	None	Yes	No	0	0	0	No	0	0	0	0	102.6
-1.42394	36.8997	68	1	0	593.732	0	0	0	0	0	0	0	0	0	0	2013	0	0	0	0	0	0	0	0	0	0	No	None	Yes	No	0	0	0	No	0	0	0	0	74.1
-1.42394	36.8997	68	1	0	593.732	0	0	0	0	0	0	0	0	0	0	2014	0	0	0	0	0	0	0	0	0	0	No	None	Yes	No	0	0	0	No	0	0	0	0	68.2
-1.42394	36.8997	68	1	0	593.732	0	0	0	0	0	0	0	0	0	0	2015	0	0	0	0	0	0	0	0	0	0	No	None	Yes	No	0	0	0	No	0	0	0	0	81.9
-1.42394	36.8997	68	1	0	593.732	0	0	0	0	0	0	0	0	0	0	2016	0	0	0	0	0	0	0	0	0	0	No	None	No	No	0	0	0	No	0	0	0	0	NA
-1.45164	36.8969	69	1	2	3526.42	0	0	0	0	0	1	2	0	0	0	2007	0	0	0	0	0	0	0	0	0	0	No	None	Yes	No	0	0	0	No	0	0	0	0	63.7
-1.45164	36.8969	69	1	2	3526.42	0	0	0	0	0	1	2	0	0	0	2008	0	0	0	0	0	0	0	0	0	0	No	None	Yes	No	0	0	0	No	0	0	0	0	71.6
-1.45164	36.8969	69	1	2	3526.42	0	0	0	0	0	1	2	0	0	0	2009	0	0	0	0	0	0	0	0	0	0	No	None	Yes	No	0	0	0	No	0	0	0	0	59.2
-1.45164	36.8969	69	1	2	3526.42	0	0	0	0	0	1	2	0	0	0	2010	0	0	0	0	0	0	0	0	0	0	No	None	Yes	No	0	0	0	No	0	0	0	0	91.3
-1.45164	36.8969	69	1	2	3526.42	0	0	0	0	0	1	2	0	0	0	2011	0	0	0	0	0	0	0	0	0	0	No	None	Yes	No	0	0	0	No	0	0	0	0	82.6
-1.45164	36.8969	69	1	0	3526.42	0	0	0	0	0	1	2	0	0	0	2012	0	0	0	0	0	0	0	0	0	0	No	None	Yes	Yes	1	1	0	Night	2	1	1	0	102.6
-1.45164	36.8969	69	1	0	3526.42	0	0	0	0	0	1	2	0	0	0	2013	0	0	0	0	0	0	0	0	0	0	No	None	Yes	Yes	1	1	0	Night	2	2	2	0	74.1
-1.45164	36.8969	69	1	2	3526.42	0	0	0	0	0	1	2	0	0	0	2014	0	0	0	0	0	0	0	0	0	0	No	None	Yes	No	0	0	0	No	0	0	0	0	68.2
-1.45164	36.8969	69	1	2	3526.42	0	0	0	0	0	1	2	0	0	0	2015	0	0	0	0	0	0	0	0	0	0	No	None	Yes	No	0	0	0	No	0	0	0	0	81.9
-1.45164	36.8969	69	1	2	3526.42	0	0	0	0	0	1	2	0	0	0	2016	0	0	0	0	0	0	0	0	0	0	No	None	No	No	0	0	0	No	0	0	0	0	NA
-1.44991	36.8928	70	1	2	3532.83	0	0	0	0	0	0	0	0	0	0	2007	0	0	0	0	0	0	0	0	0	0	No	None	Yes	No	0	0	0	No	0	0	0	0	63.7
-1.44991	36.8928	70	1	2	3532.83	0	0	0	0	0	0	0	0	0	0	2008	0	0	0	0	0	0	0	0	0	0	No	None	Yes	No	0	0	0	No	0	0	0	0	71.6
-1.44991	36.8928	70	1	2	3532.83	0	0	0	0	0	0	0	0	0	0	2009	0	0	0	0	0	0	0	0	0	0	No	None	Yes	No	0	0	0	No	0	0	0	0	59.2
-1.44991	36.8928	70	1	2	3532.83	0	0	0	0	0	0	0	0	0	0	2010	0	0	0	0	0	0	0	0	0	0	No	None	Yes	No	0	0	0	No	0	0	0	0	91.3
-1.44991	36.8928	70	1	2	3532.83	0	0	0	0	0	0	0	0	0	0	2011	0	0	0	0	0	0	0	0	0	0	No	None	Yes	No	0	0	0	No	0	0	0	0	82.6
-1.44991	36.8928	70	1	2	3532.83	0	0	0	0	0	0	0	0	0	0	2012	0	0	0	0	0	0	0	0	0	0	Yes	Fonnap	No	No	0	0	0	No	0	0	0	0	102.6
-1.44991	36.8928	70	1	2	3532.83	0	0	0	0	0	0	0	0	0	0	2013	0	0	0	0	0	0	0	0	0	0	Yes	Fonnap	Yes	No	0	0	0	No	0	0	0	0	74.1
-1.44991	36.8928	70	1	2	3532.83	0	0	0	0	0	0	0	0	0	0	2014	0	0	0	0	0	0	0	0	0	0	Yes	Fonnap	Yes	No	0	0	0	No	0	0	0	0	68.2
-1.44991	36.8928	70	1	2	3532.83	0	0	0	0	0	0	0	0	0	0	2015	0	0	0	0	0	0	0	0	0	0	Yes	Fonnap	Yes	No	0	0	0	No	0	0	0	0	81.9
-1.44991	36.8928	70	1	2	3532.83	0	0	0	0	0	0	0	0	0	0	2016	0	0	0	0	0	0	0	0	0	0	Yes	Fonnap	No	No	0	0	0	No	0	0	0	0	NA
-1.44115	36.8905	71	1	2	2748.74	0	0	0	0	0	0	0	1	0	0	2007	0	0	0	0	0	0	0	0	0	0	No	None	Yes	No	0	0	0	No	0	0	0	0	63.7
-1.44115	36.8905	71	1	2	2748.74	0	0	0	0	0	0	0	1	0	0	2008	0	0	0	0	0	0	0	0	0	0	No	None	Yes	No	0	0	0	No	0	0	0	0	71.6
-1.44115	36.8905	71	1	2	2748.74	0	0	0	0	0	0	0	1	0	0	2009	0	0	0	0	0	0	0	0	0	0	No	None	Yes	No	0	0	0	No	0	0	0	0	59.2
-1.44115	36.8905	71	1	2	2748.74	0	0	0	0	0	0	0	1	0	0	2010	0	0	0	0	0	0	0	0	0	0	No	None	Yes	No	0	0	0	No	0	0	0	0	91.3
-1.44115	36.8905	71	1	2	2748.74	0	0	0	0	0	0	0	1	0	0	2011	0	0	0	0	0	0	0	0	0	0	No	None	Yes	No	0	0	0	No	0	0	0	0	82.6
-1.44115	36.8905	71	1	2	2748.74	0	0	0	0	0	0	0	1	0	0	2012	0	0	0	0	0	0	0	0	0	0	No	None	Yes	No	0	0	0	No	0	0	0	0	102.6
-1.44115	36.8905	71	1	2	2748.74	0	0	0	0	0	0	0	1	0	0	2013	0	0	0	0	0	0	0	0	0	0	No	None	Yes	No	0	0	0	No	0	0	0	0	74.1
-1.44115	36.8905	71	1	0	2748.74	0	0	0	0	0	0	0	1	0	0	2014	0	0	0	0	0	0	0	0	0	0	No	None	Yes	Yes	1	1	0	Night	1	1	1	0	68.2
-1.44115	36.8905	71	1	2	2748.74	0	0	0	0	0	0	0	1	0	0	2015	0	0	0	0	0	0	0	0	0	0	No	None	Yes	No	0	0	0	No	0	0	0	0	81.9
-1.44115	36.8905	71	1	2	2748.74	0	0	0	0	0	0	0	1	0	0	2016	0	0	0	0	0	0	0	0	0	0	No	None	No	No	0	0	0	No	0	0	0	0	NA
-1.46027	36.9009	72	1	0	4215.68	0	0	0	0	2	0	0	0	1	0	2007	0	0	0	0	0	0	0	0	0	0	No	None	Yes	No	0	0	0	No	0	0	0	0	63.7
-1.46027	36.9009	72	1	0	4215.68	0	0	0	0	2	0	0	0	1	0	2008	0	0	0	0	0	0	0	0	0	0	No	None	Yes	No	0	0	0	No	0	0	0	0	71.6
-1.46027	36.9009	72	1	0	4215.68	0	0	0	0	2	0	0	0	1	0	2009	0	0	0	0	0	0	0	0	0	0	No	None	Yes	No	0	0	0	No	0	0	0	0	59.2
-1.46027	36.9009	72	1	0	4215.68	0	0	0	0	2	0	0	0	1	0	2010	0	0	0	0	0	0	0	0	0	0	No	None	Yes	No	0	0	0	No	0	0	0	0	91.3
-1.46027	36.9009	72	1	0	4215.68	0	0	0	0	2	0	0	0	1	0	2011	0	0	0	0	0	0	0	0	0	0	No	None	Yes	Yes	1	1	0	Night	4	2	2	0	82.6
-1.46027	36.9009	72	1	0	4215.68	0	0	0	0	2	0	0	0	1	0	2012	0	0	0	0	0	0	0	0	0	0	No	None	Yes	No	0	0	0	No	0	0	0	0	102.6
-1.46027	36.9009	72	1	0	4215.68	0	0	0	0	2	0	0	0	1	0	2013	0	0	0	0	0	0	0	0	0	0	Yes	Fonnap	No	No	0	0	0	No	0	0	0	0	74.1
-1.46027	36.9009	72	1	0	4215.68	0	0	0	0	2	0	0	0	1	0	2014	0	0	0	0	0	0	0	0	0	0	Yes	Fonnap	Yes	No	0	0	0	No	0	0	0	0	68.2
-1.46027	36.9009	72	1	0	4215.68	0	0	0	0	2	0	0	0	1	0	2015	0	0	0	0	0	0	0	0	0	0	Yes	Fonnap	Yes	Yes	1	1	0	Night	1	1	1	0	81.9
-1.46027	36.9009	72	1	0	4215.68	0	0	0	0	2	0	0	0	1	0	2016	0	0	0	0	0	0	0	0	0	0	Yes	Fonnap	No	No	0	0	0	No	0	0	0	0	NA
-1.4547	36.9202	73	1	2	2787.21	0	0	1	0	1	0	0	0	0	0	2007	0	0	0	0	1	0	0	1	0	0	No	None	Yes	No	0	0	0	No	0	0	0	0	63.7
-1.4547	36.9202	73	1	2	2787.21	0	0	1	0	1	0	0	0	0	0	2008	0	0	0	0	1	0	0	1	0	0	No	None	Yes	No	0	0	0	No	0	0	0	0	71.6
-1.4547	36.9202	73	1	0	2787.21	0	0	1	0	1	0	0	0	0	0	2009	0	0	0	0	1	0	0	1	0	0	No	None	Yes	Yes	1	1	0	Night	3	1	1	0	59.2
-1.4547	36.9202	73	1	2	2787.21	0	0	1	0	1	0	0	0	0	0	2010	0	0	0	0	1	0	0	1	0	0	No	None	Yes	No	0	0	0	No	0	0	0	0	91.3
-1.4547	36.9202	73	1	2	2787.21	0	0	1	0	1	0	0	0	0	0	2011	0	0	0	0	1	0	0	1	0	0	No	None	Yes	Yes	1	1	1	Night	2	2	1	1	82.6
-1.4547	36.9202	73	1	2	2787.21	0	0	1	0	1	0	0	0	0	0	2012	0	0	0	0	1	0	0	1	0	0	No	None	Yes	No	0	0	0	No	0	0	0	0	102.6
-1.4547	36.9202	73	1	2	2787.21	0	0	1	0	1	0	0	0	0	0	2013	0	0	0	0	1	0	0	1	0	0	No	None	Yes	No	0	0	0	No	0	0	0	0	74.1
-1.4547	36.9202	73	1	0	2787.21	0	0	1	0	1	0	0	0	0	0	2014	0	0	0	0	1	0	0	1	0	0	No	None	Yes	Yes	1	0	1	Day	1	1	0	1	68.2
-1.4547	36.9202	73	1	2	2787.21	0	0	1	0	1	0	0	0	0	0	2015	0	0	0	0	1	0	0	1	0	0	No	None	Yes	No	0	0	0	No	0	0	0	0	81.9
-1.4547	36.9202	73	1	2	2787.21	0	0	1	0	1	0	0	0	0	0	2016	0	0	0	0	1	0	0	1	0	0	No	None	No	No	0	0	0	No	0	0	0	0	NA
-1.43027	36.919	74	1	2	368.536	1	1	0	0	0	1	0	1	0	0	2007	0	0	0	0	0	0	0	0	0	0	No	None	Yes	Yes	1	1	0	Night	1	1	1	0	63.7
-1.43027	36.919	74	1	2	368.536	1	1	0	0	0	1	0	1	0	0	2008	0	0	0	0	0	0	0	0	0	0	No	None	Yes	Yes	1	1	0	Night	1	1	1	0	71.6
-1.43027	36.919	74	1	2	368.536	1	1	0	0	0	1	0	1	0	0	2009	0	0	0	0	0	0	0	0	0	0	No	None	Yes	No	0	0	0	No	0	0	0	0	59.2
-1.43027	36.919	74	1	2	368.536	1	1	0	0	0	1	0	1	0	0	2010	0	0	0	0	0	0	0	0	0	0	No	None	Yes	No	0	0	0	No	0	0	0	0	91.3
-1.43027	36.919	74	1	2	368.536	1	1	0	0	0	1	0	1	0	0	2011	0	0	0	0	0	0	0	0	0	0	No	None	Yes	No	0	0	0	No	0	0	0	0	82.6
-1.43027	36.919	74	1	2	368.536	1	1	0	0	0	1	0	1	0	0	2012	0	0	0	0	0	0	0	0	0	0	No	None	Yes	Yes	1	1	0	Night	1	1	1	0	102.6
-1.43027	36.919	74	1	2	368.536	1	1	0	0	0	1	0	1	0	0	2013	0	0	0	0	0	0	0	0	0	0	No	None	Yes	No	0	0	0	No	0	0	0	0	74.1
-1.43027	36.919	74	1	2	368.536	1	1	0	0	0	1	0	1	0	0	2014	0	0	0	0	0	0	0	0	0	0	No	None	Yes	Yes	1	1	0	Night	6	1	1	0	68.2
-1.43027	36.919	74	1	2	368.536	1	1	0	0	0	1	0	1	0	0	2015	0	0	0	0	0	0	0	0	0	0	No	None	Yes	No	0	0	0	No	0	0	0	0	81.9
-1.43027	36.919	74	1	2	368.536	1	1	0	0	0	1	0	1	0	0	2016	0	0	0	0	0	0	0	0	0	0	Yes	Fonnap	No	No	0	0	0	No	0	0	0	0	NA
-1.44117	36.9531	75	1	0	373.024	0	0	1	1	0	1	0	1	2	0	2007	0	0	0	0	0	0	0	1	1	0	No	None	Yes	No	0	0	0	No	0	0	0	0	63.7
-1.44117	36.9531	75	1	0	373.024	0	0	1	1	0	1	0	1	2	0	2008	0	0	0	0	0	0	0	1	1	0	No	None	Yes	No	0	0	0	No	0	0	0	0	71.6
-1.44117	36.9531	75	1	0	373.024	0	0	1	1	0	1	0	1	2	0	2009	0	0	0	0	0	0	0	1	1	0	No	None	Yes	Yes	1	1	0	Night	1	1	1	0	59.2
-1.44117	36.9531	75	1	0	373.024	0	0	1	1	0	1	0	1	2	0	2010	0	0	0	0	0	0	0	1	1	0	No	None	Yes	Yes	1	1	0	Night	2	1	1	0	91.3
-1.44117	36.9531	75	1	0	373.024	0	0	1	1	0	1	0	1	2	0	2011	0	0	0	0	0	0	0	1	1	0	No	None	Yes	No	0	0	0	No	0	0	0	0	82.6
-1.44117	36.9531	75	1	0	373.024	0	0	1	1	0	1	0	1	2	0	2012	0	0	0	0	0	0	0	1	1	0	No	None	Yes	Yes	1	1	0	Night	3	1	1	0	102.6
-1.44117	36.9531	75	1	0	373.024	0	0	1	1	0	1	0	1	2	0	2013	0	0	0	0	0	0	0	1	1	0	No	None	Yes	No	0	0	0	No	0	0	0	0	74.1
-1.44117	36.9531	75	1	0	373.024	0	0	1	1	0	1	0	1	2	0	2014	0	0	0	0	0	0	0	1	1	0	No	None	Yes	Yes	1	1	1	Night	3	2	1	1	68.2
-1.44117	36.9531	75	1	0	373.024	0	0	1	1	0	1	0	1	2	0	2015	0	0	0	0	0	0	0	1	1	0	No	None	Yes	Yes	1	1	1	Night	3	3	2	1	81.9
-1.44117	36.9531	75	1	0	373.024	0	0	1	1	0	1	0	1	2	0	2016	0	0	0	0	0	0	0	1	1	0	No	None	No	No	0	0	0	No	0	0	0	0	NA
-1.4424	36.9526	76	1	2	2504.78	0	0	0	0	0	0	0	0	0	0	2007	0	0	0	0	0	0	0	0	0	0	No	None	Yes	No	0	0	0	No	0	0	0	0	63.7
-1.4424	36.9526	76	1	2	2504.78	0	0	0	0	0	0	0	0	0	0	2008	0	0	0	0	0	0	0	0	0	0	No	None	Yes	No	0	0	0	No	0	0	0	0	71.6
-1.4424	36.9526	76	1	2	2504.78	0	0	0	0	0	0	0	0	0	0	2009	0	0	0	0	0	0	0	0	0	0	No	None	Yes	No	0	0	0	No	0	0	0	0	59.2
-1.4424	36.9526	76	1	2	2504.78	0	0	0	0	0	0	0	0	0	0	2010	0	0	0	0	0	0	0	0	0	0	No	None	Yes	No	0	0	0	No	0	0	0	0	91.3
-1.4424	36.9526	76	1	2	2504.78	0	0	0	0	0	0	0	0	0	0	2011	0	0	0	0	0	0	0	0	0	0	No	None	Yes	No	0	0	0	No	0	0	0	0	82.6
-1.4424	36.9526	76	1	2	2504.78	0	0	0	0	0	0	0	0	0	0	2012	0	0	0	0	0	0	0	0	0	0	No	None	Yes	No	0	0	0	No	0	0	0	0	102.6
-1.4424	36.9526	76	1	2	2504.78	0	0	0	0	0	0	0	0	0	0	2013	0	0	0	0	0	0	0	0	0	0	No	None	Yes	No	0	0	0	No	0	0	0	0	74.1
-1.4424	36.9526	76	1	2	2504.78	0	0	0	0	0	0	0	0	0	0	2014	0	0	0	0	0	0	0	0	0	0	No	None	Yes	No	0	0	0	No	0	0	0	0	68.2
-1.4424	36.9526	76	1	2	2504.78	0	0	0	0	0	0	0	0	0	0	2015	0	0	0	0	0	0	0	0	0	0	No	None	Yes	No	0	0	0	No	0	0	0	0	81.9
-1.4424	36.9526	76	1	2	2504.78	0	0	0	0	0	0	0	0	0	0	2016	0	0	0	0	0	0	0	0	0	0	No	None	No	No	0	0	0	No	0	0	0	0	NA
-1.46205	36.8927	77	1	0	4567.7	0	0	0	0	0	0	0	0	0	0	2007	0	0	0	0	0	0	0	0	0	0	No	None	Yes	No	0	0	0	No	0	0	0	0	63.7
-1.46205	36.8927	77	1	0	4567.7	0	0	0	0	0	0	0	0	0	0	2008	0	0	0	0	0	0	0	0	0	0	No	None	Yes	No	0	0	0	No	0	0	0	0	71.6
-1.46205	36.8927	77	1	0	4567.7	0	0	0	0	0	0	0	0	0	0	2009	0	0	0	0	0	0	0	0	0	0	No	None	Yes	No	0	0	0	No	0	0	0	0	59.2
-1.46205	36.8927	77	1	0	4567.7	0	0	0	0	0	0	0	0	0	0	2010	0	0	0	0	0	0	0	0	0	0	No	None	Yes	No	0	0	0	No	0	0	0	0	91.3
-1.46205	36.8927	77	1	0	4567.7	0	0	0	0	0	0	0	0	0	0	2011	0	0	0	0	0	0	0	0	0	0	No	None	Yes	No	0	0	0	No	0	0	0	0	82.6
-1.46205	36.8927	77	1	0	4567.7	0	0	0	0	0	0	0	0	0	0	2012	0	0	0	0	0	0	0	0	0	0	No	None	Yes	No	0	0	0	No	0	0	0	0	102.6
-1.46205	36.8927	77	1	0	4567.7	0	0	0	0	0	0	0	0	0	0	2013	0	0	0	0	0	0	0	0	0	0	No	None	Yes	No	0	0	0	No	0	0	0	0	74.1
-1.46205	36.8927	77	1	0	4567.7	0	0	0	0	0	0	0	0	0	0	2014	0	0	0	0	0	0	0	0	0	0	No	None	Yes	No	0	0	0	No	0	0	0	0	68.2
-1.46205	36.8927	77	1	0	4567.7	0	0	0	0	0	0	0	0	0	0	2015	0	0	0	0	0	0	0	0	0	0	No	None	Yes	No	0	0	0	No	0	0	0	0	81.9
-1.46205	36.8927	77	1	0	4567.7	0	0	0	0	0	0	0	0	0	0	2016	0	0	0	0	0	0	0	0	0	0	No	None	No	No	0	0	0	No	0	0	0	0	NA
-1.44414	36.9384	78	1	2	1467.5	1	0	0	1	1	0	0	1	1	0	2007	0	0	0	0	0	0	0	1	3	0	No	None	Yes	Yes	1	1	0	Night	1	1	1	0	63.7
-1.44414	36.9384	78	1	2	1467.5	1	0	0	1	1	0	0	1	1	0	2008	0	0	0	0	0	0	0	1	3	0	No	None	Yes	No	0	0	0	No	0	0	0	0	71.6
-1.44414	36.9384	78	1	2	1467.5	1	0	0	1	1	0	0	1	1	0	2009	0	0	0	0	0	0	0	1	3	0	No	None	Yes	No	0	0	0	No	0	0	0	0	59.2
-1.44414	36.9384	78	1	2	1467.5	1	0	0	1	1	0	0	1	1	0	2010	0	0	0	0	0	0	0	1	3	0	No	None	Yes	Yes	1	1	0	Night	2	1	1	0	91.3
-1.44414	36.9384	78	1	2	1467.5	1	0	0	1	1	0	0	1	1	0	2011	0	0	0	0	0	0	0	1	3	0	No	None	Yes	No	1	1	0	Night	1	1	1	0	82.6
-1.44414	36.9384	78	1	2	1467.5	1	0	0	1	1	0	0	1	1	0	2012	0	0	0	0	0	0	0	1	3	0	Yes	Fonnap	No	No	0	0	0	No	0	0	0	0	102.6
-1.44414	36.9384	78	1	2	1467.5	1	0	0	1	1	0	0	1	1	0	2013	0	0	0	0	0	0	0	1	3	0	No	Fonnap	No	No	0	0	0	No	0	0	0	0	74.1
-1.44414	36.9384	78	1	2	1467.5	1	0	0	1	1	0	0	1	1	0	2014	0	0	0	0	0	0	0	1	3	0	No	Fonnap	Yes	Yes	1	1	1	Night	3	2	1	1	68.2
-1.44414	36.9384	78	1	2	1467.5	1	0	0	1	1	0	0	1	1	0	2015	0	0	0	0	0	0	0	1	3	0	Yes	Fonnap	Yes	Yes	1	1	1	Night	14	4	1	3	81.9
-1.44414	36.9384	78	1	2	1467.5	1	0	0	1	1	0	0	1	1	0	2016	0	0	0	0	0	0	0	1	3	0	Yes	Fonnap	No	No	0	0	0	No	0	0	0	0	NA
-1.45401	36.9164	79	1	0	2884.72	0	1	0	0	2	4	0	1	0	0	2007	0	0	0	0	0	0	0	1	1	0	No	None	Yes	No	0	0	0	No	0	0	0	0	63.7
-1.45401	36.9164	79	1	0	2884.72	0	1	0	0	2	4	0	1	0	0	2008	0	0	0	0	0	0	0	1	1	0	No	None	Yes	Yes	1	1	0	Night	1	1	1	0	71.6
-1.45401	36.9164	79	1	0	2884.72	0	1	0	0	2	4	0	1	0	0	2009	0	0	0	0	0	0	0	1	1	0	No	None	Yes	No	0	0	0	No	0	0	0	0	59.2
-1.45401	36.9164	79	1	0	2884.72	0	1	0	0	2	4	0	1	0	0	2010	0	0	0	0	0	0	0	1	1	0	No	None	Yes	No	0	0	0	No	0	0	0	0	91.3
-1.45401	36.9164	79	1	0	2884.72	0	1	0	0	2	4	0	1	0	0	2011	0	0	0	0	0	0	0	1	1	0	No	None	Yes	Yes	1	1	0	Night	9	2	2	0	82.6
-1.45401	36.9164	79	1	0	2884.72	0	1	0	0	2	4	0	1	0	0	2012	0	0	0	0	0	0	0	1	1	0	No	None	Yes	Yes	1	1	0	Night	7	4	4	0	102.6
-1.45401	36.9164	79	1	0	2884.72	0	1	0	0	2	4	0	1	0	0	2013	0	0	0	0	0	0	0	1	1	0	Yes	Fonnap	No	No	0	0	0	No	0	0	0	0	74.1
-1.45401	36.9164	79	1	0	2884.72	0	1	0	0	2	4	0	1	0	0	2014	0	0	0	0	0	0	0	1	1	0	Yes	Fonnap	Yes	Yes	1	1	1	Night	3	2	1	1	68.2
-1.45401	36.9164	79	1	0	2884.72	0	1	0	0	2	4	0	1	0	0	2015	0	0	0	0	0	0	0	1	1	0	Yes	Fonnap	Yes	Yes	1	0	1	Day	1	1	0	1	81.9
-1.45401	36.9164	79	1	0	2884.72	0	1	0	0	2	4	0	1	0	0	2016	0	0	0	0	0	0	0	1	1	0	Yes	Fonnap	No	No	0	0	0	No	0	0	0	0	NA
-1.42498	36.8991	80	1	0	728.303	0	1	0	1	0	1	0	2	0	0	2007	0	0	0	0	0	0	0	0	0	0	No	None	Yes	No	0	0	0	No	0	0	0	0	63.7
-1.42498	36.8991	80	1	0	728.303	0	1	0	1	0	1	0	2	0	0	2008	0	0	0	0	0	0	0	0	0	0	No	None	Yes	Yes	1	1	0	Night	1	1	1	0	71.6
-1.42498	36.8991	80	1	0	728.303	0	1	0	1	0	1	0	2	0	0	2009	0	0	0	0	0	0	0	0	0	0	No	None	Yes	No	0	0	0	No	0	0	0	0	59.2
-1.42498	36.8991	80	1	0	728.303	0	1	0	1	0	1	0	2	0	0	2010	0	0	0	0	0	0	0	0	0	0	No	None	Yes	Yes	1	1	0	Night	2	1	1	0	91.3
-1.42498	36.8991	80	1	0	728.303	0	1	0	1	0	1	0	2	0	0	2011	0	0	0	0	0	0	0	0	0	0	No	None	Yes	No	0	0	0	No	0	0	0	0	82.6
-1.42498	36.8991	80	1	0	728.303	0	1	0	1	0	1	0	2	0	0	2012	0	0	0	0	0	0	0	0	0	0	No	None	Yes	Yes	1	1	0	Night	2	1	1	0	102.6
-1.42498	36.8991	80	1	0	728.303	0	1	0	1	0	1	0	2	0	0	2013	0	0	0	0	0	0	0	0	0	0	Yes	None	Yes	No	0	0	0	No	0	0	0	0	74.1
-1.42498	36.8991	80	1	0	728.303	0	1	0	1	0	1	0	2	0	0	2014	0	0	0	0	0	0	0	0	0	0	Yes	Fonnap	No	Yes	1	1	0	Night	7	2	2	0	68.2
-1.42498	36.8991	80	1	0	728.303	0	1	0	1	0	1	0	2	0	0	2015	0	0	0	0	0	0	0	0	0	0	Yes	Fonnap	Yes	No	0	0	0	No	0	0	0	0	81.9
-1.42498	36.8991	80	1	0	728.303	0	1	0	1	0	1	0	2	0	0	2016	0	0	0	0	0	0	0	0	0	0	Yes	Fonnap	No	No	0	0	0	No	0	0	0	0	NA
						150	190	150	400	550	540	240	440	300	120		30	30	20	70	60	65	175	210	220	160												105

## Sheet: Sheet4
lat	Lon	Code	Gr1	Gr2	DistPark	2007	2008	2009	2010	2011	2012	2013	2014	2015	2016	Years	2007	2008	2009	2010	2011	2012	2013	2014	2015	2016	Flashlight	Self	CompleteYear	AttExP	EXPAtt	Attnight	AttDay	TimeAtt	NoSpp	NoCases	NightCases	DayCases	RainMean
-1.43734	36.8873	1	1	2	2510.35	1	1	0	0	0	2	1	2	0	0	2007	0	0	0	0	0	1	1	0	0	0	No	None	Yes	Yes	1	1	0	Night	3	1	1	0	63.7
-1.43734	36.8873	1	1	2	2510.35	1	1	0	0	0	2	1	2	0	0	2008	0	0	0	0	0	1	1	0	0	0	No	None	Yes	Yes	1	1	0	Night	2	1	1	0	71.6
-1.43734	36.8873	1	1	2	2510.35	1	1	0	0	0	2	1	2	0	0	2009	0	0	0	0	0	1	1	0	0	0	No	None	Yes	No	0	0	0	No	0	0	0	0	59.2
-1.43734	36.8873	1	1	2	2510.35	1	1	0	0	0	2	1	2	0	0	2010	0	0	0	0	0	1	1	0	0	0	No	None	Yes	No	0	0	0	No	0	0	0	0	91.3
-1.43734	36.8873	1	1	2	2510.35	1	1	0	0	0	2	1	2	0	0	2011	0	0	0	0	0	1	1	0	0	0	No	None	Yes	No	0	0	0	No	0	0	0	0	82.6
-1.43734	36.8873	1	1	2	2510.35	1	1	0	0	0	2	1	2	0	0	2012	0	0	0	0	0	1	1	0	0	0	No	None	Yes	Yes	1	1	1	Night	4	3	2	1	102.6
-1.43734	36.8873	1	1	2	2510.35	1	1	0	0	0	2	1	2	0	0	2013	0	0	0	0	0	1	1	0	0	0	Yes	None	No	Yes	1	1	1	Night	2	2	1	1	74.1
-1.43734	36.8873	1	1	2	2510.35	1	1	0	0	0	2	1	2	0	0	2014	0	0	0	0	0	1	1	0	0	0	Yes	None	Yes	Yes	1	1	0	Night	2	2	2	0	68.2
-1.43734	36.8873	1	1	2	2510.35	1	1	0	0	0	2	1	2	0	0	2015	0	0	0	0	0	1	1	0	0	0	Yes	None	Yes	No	0	0	0	No	0	0	0	0	81.9
-1.43734	36.8873	1	1	2	2510.35	1	1	0	0	0	2	1	2	0	0	2016	0	0	0	0	0	1	1	0	0	0	Yes	None	No	No	0	0	0	No	0	0	0	0	NA
-1.43787	36.89	2	1	2	2441.12	0	0	1	0	1	2	0	1	2	1	2007	0	0	1	0	0	0	0	1	0	0	No	None	Yes	No	0	0	0	No	0	0	0	0	63.7
-1.43787	36.89	2	1	2	2441.12	0	0	1	0	1	2	0	1	2	1	2008	0	0	1	0	0	0	0	1	0	0	No	None	Yes	No	0	0	0	No	0	0	0	0	71.6
-1.43787	36.89	2	1	2	2441.12	0	0	1	0	1	2	0	1	2	1	2009	0	0	1	0	0	0	0	1	0	0	No	None	Yes	Yes	1	1	1	Night	3	2	1	1	59.2
-1.43787	36.89	2	1	2	2441.12	0	0	1	0	1	2	0	1	2	1	2010	0	0	1	0	0	0	0	1	0	0	No	None	Yes	No	0	0	0	No	0	0	0	0	91.3
-1.43787	36.89	2	1	2	2441.12	0	0	1	0	1	2	0	1	2	1	2011	0	0	1	0	0	0	0	1	0	0	No	None	Yes	Yes	1	1	0	Night	1	1	1	0	82.6
-1.43787	36.89	2	1	2	2441.12	0	0	1	0	1	2	0	1	2	1	2012	0	0	1	0	0	0	0	1	0	0	No	None	Yes	Yes	1	1	0	Night	2	2	2	0	102.6
-1.43787	36.89	2	1	2	2441.12	0	0	1	0	1	2	0	1	2	1	2013	0	0	1	0	0	0	0	1	0	0	No	None	Yes	No	0	0	0	No	0	0	0	0	74.1
-1.43787	36.89	2	1	2	2441.12	0	0	1	0	1	2	0	1	2	1	2014	0	0	1	0	0	0	0	1	0	0	No	None	Yes	Yes	1	1	1	Night	6	2	1	1	68.2
-1.43787	36.89	2	1	2	2441.12	0	0	1	0	1	2	0	1	2	1	2015	0	0	1	0	0	0	0	1	0	0	No	None	Yes	Yes	1	1	0	Night	12	2	2	0	81.9
-1.43787	36.89	2	1	2	2441.12	0	0	1	0	1	2	0	1	2	1	2016	0	0	1	0	0	0	0	1	0	0	Yes	Fonnap	No	Yes	1	1	0	Night	4	1	1	0	NA
-1.43888	36.8875	3	1	2	2655.5	0	0	0	1	1	1	1	2	0	1	2007	0	0	0	0	0	0	0	0	0	0	No	None	Yes	No	0	0	0	No	0	0	0	0	63.7
-1.43888	36.8875	3	1	2	2655.5	0	0	0	1	1	1	1	2	0	1	2008	0	0	0	0	0	0	0	0	0	0	No	None	Yes	No	0	0	0	No	0	0	0	0	71.6
-1.43888	36.8875	3	1	2	2655.5	0	0	0	1	1	1	1	2	0	1	2009	0	0	0	0	0	0	0	0	0	0	No	None	Yes	No	0	0	0	No	0	0	0	0	59.2
-1.43888	36.8875	3	1	2	2655.5	0	0	0	1	1	1	1	2	0	1	2010	0	0	0	0	0	0	0	0	0	0	No	None	Yes	Yes	1	1	0	Night	2	1	1	0	91.3
-1.43888	36.8875	3	1	2	2655.5	0	0	0	1	1	1	1	2	0	1	2011	0	0	0	0	0	0	0	0	0	0	No	None	Yes	Yes	1	1	0	Night	2	1	1	0	82.6
-1.43888	36.8875	3	1	2	2655.5	0	0	0	1	1	1	1	2	0	1	2012	0	0	0	0	0	0	0	0	0	0	No	None	Yes	Yes	1	1	0	Night	3	1	1	0	102.6
-1.43888	36.8875	3	1	2	2655.5	0	0	0	1	1	1	1	2	0	1	2013	0	0	0	0	0	0	0	0	0	0	No	None	No	Yes	1	1	0	Night	1	1	1	0	74.1
-1.43888	36.8875	3	1	2	2655.5	0	0	0	1	1	1	1	2	0	1	2014	0	0	0	0	0	0	0	0	0	0	Yes	Yesself	No	Yes	1	1	0	Night	8	2	2	0	68.2
-1.43888	36.8875	3	1	2	2655.5	0	0	0	1	1	1	1	2	0	1	2015	0	0	0	0	0	0	0	0	0	0	Yes	Yesself	Yes	No	0	0	0	No	0	0	0	0	81.9
-1.43888	36.8875	3	1	2	2655.5	0	0	0	1	1	1	1	2	0	1	2016	0	0	0	0	0	0	0	0	0	0	Yes	Fonnap	No	Yes	1	1	0	Night	1	1	1	0	NA
-1.44547	36.8907	4	1	2	3178.7	0	0	0	0	0	0	0	0	0	1	2007	0	0	0	0	0	0	0	0	0	0	No	None	Yes	No	0	0	0	No	0	0	0	0	63.7
-1.44547	36.8907	4	1	2	3178.7	0	0	0	0	0	0	0	0	0	1	2008	0	0	0	0	0	0	0	0	0	0	No	None	Yes	No	0	0	0	No	0	0	0	0	71.6
-1.44547	36.8907	4	1	2	3178.7	0	0	0	0	0	0	0	0	0	1	2009	0	0	0	0	0	0	0	0	0	0	No	None	Yes	No	0	0	0	No	0	0	0	0	59.2
-1.44547	36.8907	4	1	2	3178.7	0	0	0	0	0	0	0	0	0	1	2010	0	0	0	0	0	0	0	0	0	0	No	None	Yes	No	0	0	0	No	0	0	0	0	91.3
-1.44547	36.8907	4	1	2	3178.7	0	0	0	0	0	0	0	0	0	1	2011	0	0	0	0	0	0	0	0	0	0	No	None	Yes	No	0	0	0	No	0	0	0	0	82.6
-1.44547	36.8907	4	1	2	3178.7	0	0	0	0	0	0	0	0	0	1	2012	0	0	0	0	0	0	0	0	0	0	No	None	Yes	No	0	0	0	No	0	0	0	0	102.6
-1.44547	36.8907	4	1	2	3178.7	0	0	0	0	0	0	0	0	0	1	2013	0	0	0	0	0	0	0	0	0	0	No	None	Yes	No	0	0	0	No	0	0	0	0	74.1
-1.44547	36.8907	4	1	2	3178.7	0	0	0	0	0	0	0	0	0	1	2014	0	0	0	0	0	0	0	0	0	0	No	None	Yes	No	0	0	0	No	0	0	0	0	68.2
-1.44547	36.8907	4	1	2	3178.7	0	0	0	0	0	0	0	0	0	1	2015	0	0	0	0	0	0	0	0	0	0	No	None	Yes	No	0	0	0	No	0	0	0	0	81.9
-1.44547	36.8907	4	1	2	3178.7	0	0	0	0	0	0	0	0	0	1	2016	0	0	0	0	0	0	0	0	0	0	No	None	No	Yes	1	1	0	Night	1	1	1	0	NA
-1.45288	36.8961	5	1	2	3684.84	0	0	0	0	0	0	0	0	1	0	2007	0	0	0	0	0	0	0	0	0	0	No	None	Yes	No	0	0	0	No	0	0	0	0	63.7
-1.45288	36.8961	5	1	2	3684.84	0	0	0	0	0	0	0	0	1	0	2008	0	0	0	0	0	0	0	0	0	0	No	None	Yes	No	0	0	0	No	0	0	0	0	71.6
-1.45288	36.8961	5	1	2	3684.84	0	0	0	0	0	0	0	0	1	0	2009	0	0	0	0	0	0	0	0	0	0	No	None	Yes	No	0	0	0	No	0	0	0	0	59.2
-1.45288	36.8961	5	1	2	3684.84	0	0	0	0	0	0	0	0	1	0	2010	0	0	0	0	0	0	0	0	0	0	No	None	Yes	No	0	0	0	No	0	0	0	0	91.3
-1.45288	36.8961	5	1	2	3684.84	0	0	0	0	0	0	0	0	1	0	2011	0	0	0	0	0	0	0	0	0	0	No	None	Yes	No	0	0	0	No	0	0	0	0	82.6
-1.45288	36.8961	5	1	2	3684.84	0	0	0	0	0	0	0	0	1	0	2012	0	0	0	0	0	0	0	0	0	0	No	None	Yes	No	0	0	0	No	0	0	0	0	102.6
-1.45288	36.8961	5	1	2	3684.84	0	0	0	0	0	0	0	0	1	0	2013	0	0	0	0	0	0	0	0	0	0	No	None	Yes	No	0	0	0	No	0	0	0	0	74.1
-1.45288	36.8961	5	1	2	3684.84	0	0	0	0	0	0	0	0	1	0	2014	0	0	0	0	0	0	0	0	0	0	No	None	Yes	No	0	0	0	No	0	0	0	0	68.2
-1.45288	36.8961	5	1	2	3684.84	0	0	0	0	0	0	0	0	1	0	2015	0	0	0	0	0	0	0	0	0	0	No	None	Yes	Yes	1	1	0	Night	5	1	1	0	81.9
-1.45288	36.8961	5	1	2	3684.84	0	0	0	0	0	0	0	0	1	0	2016	0	0	0	0	0	0	0	0	0	0	No	None	No	No	0	0	0	No	0	0	0	0	NA
-1.4467	36.8972	6	0	2	3008.77	0	0	0	0	0	0	0	0	1	0	2007	0	0	0	0	0	0	0	0	0	0	No	None	Yes	No	0	0	0	No	0	0	0	0	63.7
-1.4467	36.8972	6	0	2	3008.77	0	0	0	0	0	0	0	0	1	0	2008	0	0	0	0	0	0	0	0	0	0	No	None	Yes	No	0	0	0	No	0	0	0	0	71.6
-1.4467	36.8972	6	0	2	3008.77	0	0	0	0	0	0	0	0	1	0	2009	0	0	0	0	0	0	0	0	0	0	No	None	Yes	No	0	0	0	No	0	0	0	0	59.2
-1.4467	36.8972	6	0	2	3008.77	0	0	0	0	0	0	0	0	1	0	2010	0	0	0	0	0	0	0	0	0	0	No	None	Yes	No	0	0	0	No	0	0	0	0	91.3
-1.4467	36.8972	6	0	2	3008.77	0	0	0	0	0	0	0	0	1	0	2011	0	0	0	0	0	0	0	0	0	0	No	None	Yes	No	0	0	0	No	0	0	0	0	82.6
-1.4467	36.8972	6	0	2	3008.77	0	0	0	0	0	0	0	0	1	0	2012	0	0	0	0	0	0	0	0	0	0	No	None	Yes	No	0	0	0	No	0	0	0	0	102.6
-1.4467	36.8972	6	0	2	3008.77	0	0	0	0	0	0	0	0	1	0	2013	0	0	0	0	0	0	0	0	0	0	No	None	Yes	No	0	0	0	No	0	0	0	0	74.1
-1.4467	36.8972	6	0	2	3008.77	0	0	0	0	0	0	0	0	1	0	2014	0	0	0	0	0	0	0	0	0	0	No	None	Yes	No	0	0	0	No	0	0	0	0	68.2
-1.4467	36.8972	6	0	2	3008.77	0	0	0	0	0	0	0	0	1	0	2015	0	0	0	0	0	0	0	0	0	0	No	None	Yes	Yes	1	1	0	Night	2	1	1	0	81.9
-1.4467	36.8972	6	0	2	3008.77	0	0	0	0	0	0	0	0	1	0	2016	0	0	0	0	0	0	0	0	0	0	Yes	Fonnap	No	No	0	0	0	No	0	0	0	0	NA
-1.4356	36.8696	7	0	2	3112.41	0	0	0	0	0	1	0	0	0	0	2007	0	0	0	0	0	0	0	0	0	0	No	None	Yes	No	0	0	0	No	0	0	0	0	63.7
-1.4356	36.8696	7	0	2	3112.41	0	0	0	0	0	1	0	0	0	0	2008	0	0	0	0	0	0	0	0	0	0	No	None	Yes	No	0	0	0	No	0	0	0	0	71.6
-1.4356	36.8696	7	0	2	3112.41	0	0	0	0	0	1	0	0	0	0	2009	0	0	0	0	0	0	0	0	0	0	No	None	Yes	No	0	0	0	No	0	0	0	0	59.2
-1.4356	36.8696	7	0	2	3112.41	0	0	0	0	0	1	0	0	0	0	2010	0	0	0	0	0	0	0	0	0	0	No	None	Yes	No	0	0	0	No	0	0	0	0	91.3
-1.4356	36.8696	7	0	2	3112.41	0	0	0	0	0	1	0	0	0	0	2011	0	0	0	0	0	0	0	0	0	0	No	None	Yes	No	0	0	0	No	0	0	0	0	82.6
-1.4356	36.8696	7	0	2	3112.41	0	0	0	0	0	1	0	0	0	0	2012	0	0	0	0	0	0	0	0	0	0	No	None	Yes	Yes	1	1	0	Night	1	1	1	0	102.6
-1.4356	36.8696	7	0	2	3112.41	0	0	0	0	0	1	0	0	0	0	2013	0	0	0	0	0	0	0	0	0	0	No	None	Yes	No	0	0	0	No	0	0	0	0	74.1
-1.4356	36.8696	7	0	2	3112.41	0	0	0	0	0	1	0	0	0	0	2014	0	0	0	0	0	0	0	0	0	0	No	None	Yes	No	0	0	0	No	0	0	0	0	68.2
-1.4356	36.8696	7	0	2	3112.41	0	0	0	0	0	1	0	0	0	0	2015	0	0	0	0	0	0	0	0	0	0	No	None	Yes	No	0	0	0	No	0	0	0	0	81.9
-1.4356	36.8696	7	0	2	3112.41	0	0	0	0	0	1	0	0	0	0	2016	0	0	0	0	0	0	0	0	0	0	No	None	No	No	0	0	0	No	0	0	0	0	NA
-1.43319	36.8761	8	1	2	2675.29	0	0	0	0	0	1	0	0	1	0	2007	0	0	0	0	0	0	0	0	0	0	No	None	Yes	No	0	0	0	No	0	0	0	0	63.7
-1.43319	36.8761	8	1	2	2675.29	0	0	0	0	0	1	0	0	1	0	2008	0	0	0	0	0	0	0	0	0	0	No	None	Yes	No	0	0	0	No	0	0	0	0	71.6
-1.43319	36.8761	8	1	2	2675.29	0	0	0	0	0	1	0	0	1	0	2009	0	0	0	0	0	0	0	0	0	0	No	None	Yes	No	0	0	0	No	0	0	0	0	59.2
-1.43319	36.8761	8	1	2	2675.29	0	0	0	0	0	1	0	0	1	0	2010	0	0	0	0	0	0	0	0	0	0	No	None	Yes	No	0	0	0	No	0	0	0	0	91.3
-1.43319	36.8761	8	1	2	2675.29	0	0	0	0	0	1	0	0	1	0	2011	0	0	0	0	0	0	0	0	0	0	No	None	Yes	No	0	0	0	No	0	0	0	0	82.6
-1.43319	36.8761	8	1	2	2675.29	0	0	0	0	0	1	0	0	1	0	2012	0	0	0	0	0	0	0	0	0	0	No	None	Yes	Yes	1	1	0	Night	1	1	1	0	102.6
-1.43319	36.8761	8	1	2	2675.29	0	0	0	0	0	1	0	0	1	0	2013	0	0	0	0	0	0	0	0	0	0	No	None	Yes	No	0	0	0	No	0	0	0	0	74.1
-1.43319	36.8761	8	1	2	2675.29	0	0	0	0	0	1	0	0	1	0	2014	0	0	0	0	0	0	0	0	0	0	No	None	Yes	No	0	0	0	No	0	0	0	0	68.2
-1.43319	36.8761	8	1	2	2675.29	0	0	0	0	0	1	0	0	1	0	2015	0	0	0	0	0	0	0	0	0	0	No	None	Yes	Yes	1	1	0	Night	1	1	1	0	81.9
-1.43319	36.8761	8	1	2	2675.29	0	0	0	0	0	1	0	0	1	0	2016	0	0	0	0	0	0	0	0	0	0	No	None	No	No	0	0	0	No	0	0	0	0	NA
-1.43629	36.8771	9	1	2	2895.53	0	1	0	2	0	1	1	0	1	0	2007	0	0	0	1	0	0	0	0	0	0	No	None	Yes	No	0	0	0	No	0	0	0	0	63.7
-1.43629	36.8771	9	1	2	2895.53	0	1	0	2	0	1	1	0	1	0	2008	0	0	0	1	0	0	0	0	0	0	No	None	Yes	Yes	1	1	0	Night	1	1	1	0	71.6
-1.43629	36.8771	9	1	2	2895.53	0	1	0	2	0	1	1	0	1	0	2009	0	0	0	1	0	0	0	0	0	0	No	None	Yes	No	0	0	0	No	0	0	0	0	59.2
-1.43629	36.8771	9	1	2	2895.53	0	1	0	2	0	1	1	0	1	0	2010	0	0	0	1	0	0	0	0	0	0	No	None	Yes	Yes	1	1	0	Night	6	3	2	1	91.3
-1.43629	36.8771	9	1	2	2895.53	0	1	0	2	0	1	1	0	1	0	2011	0	0	0	1	0	0	0	0	0	0	No	None	Yes	No	0	0	0	No	0	0	0	0	82.6
-1.43629	36.8771	9	1	2	2895.53	0	1	0	2	0	1	1	0	1	0	2012	0	0	0	1	0	0	0	0	0	0	No	None	Yes	Yes	1	1	0	Night	1	1	1	0	102.6
-1.43629	36.8771	9	1	2	2895.53	0	1	0	2	0	1	1	0	1	0	2013	0	0	0	1	0	0	0	0	0	0	No	None	Yes	Yes	1	1	0	Night	1	1	1	0	74.1
-1.43629	36.8771	9	1	2	2895.53	0	1	0	2	0	1	1	0	1	0	2014	0	0	0	1	0	0	0	0	0	0	No	None	Yes	No	0	0	0	No	0	0	0	0	68.2
-1.43629	36.8771	9	1	2	2895.53	0	1	0	2	0	1	1	0	1	0	2015	0	0	0	1	0	0	0	0	0	0	No	None	Yes	Yes	1	1	0	Night	1	1	1	0	81.9
-1.43629	36.8771	9	1	2	2895.53	0	1	0	2	0	1	1	0	1	0	2016	0	0	0	1	0	0	0	0	0	0	No	None	No	No	0	0	0	No	0	0	0	0	NA
-1.41264	36.8851	10	1	2	547.665	0	2	0	0	1	1	1	0	1	0	2007	0	0	0	0	0	0	0	0	0	0	No	None	Yes	No	0	0	0	No	0	0	0	0	63.7
-1.41264	36.8851	10	1	2	547.665	0	2	0	0	1	1	1	0	1	0	2008	0	0	0	0	0	0	0	0	0	0	No	None	Yes	Yes	1	1	0	Night	3	2	2	0	71.6
-1.41264	36.8851	10	1	2	547.665	0	2	0	0	1	1	1	0	1	0	2009	0	0	0	0	0	0	0	0	0	0	No	None	Yes	No	0	0	0	No	0	0	0	0	59.2
-1.41264	36.8851	10	1	2	547.665	0	2	0	0	1	1	1	0	1	0	2010	0	0	0	0	0	0	0	0	0	0	No	None	Yes	No	0	0	0	No	0	0	0	0	91.3
-1.41264	36.8851	10	1	2	547.665	0	2	0	0	1	1	1	0	1	0	2011	0	0	0	0	0	0	0	0	0	0	No	None	Yes	Yes	1	1	0	Night	1	1	1	0	82.6
-1.41264	36.8851	10	1	2	547.665	0	2	0	0	1	1	1	0	1	0	2012	0	0	0	0	0	0	0	0	0	0	No	None	Yes	Yes	1	1	0	Night	4	1	1	0	102.6
-1.41264	36.8851	10	1	2	547.665	0	2	0	0	1	1	1	0	1	0	2013	0	0	0	0	0	0	0	0	0	0	No	None	Yes	Yes	1	1	0	Night	15	1	1	0	74.1
-1.41264	36.8851	10	1	2	547.665	0	2	0	0	1	1	1	0	1	0	2014	0	0	0	0	0	0	0	0	0	0	No	None	Yes	No	0	0	0	No	0	0	0	0	68.2
-1.41264	36.8851	10	1	2	547.665	0	2	0	0	1	1	1	0	1	0	2015	0	0	0	0	0	0	0	0	0	0	Yes	Fonnap	No	Yes	1	1	0	Night	10	1	1	0	81.9
-1.41264	36.8851	10	1	2	547.665	0	2	0	0	1	1	1	0	1	0	2016	0	0	0	0	0	0	0	0	0	0	Yes	Fonnap	No	No	0	0	0	No	0	0	0	0	NA
-1.41225	36.8843	11	1	2	536.096	0	0	0	0	0	1	0	1	1	0	2007	0	0	0	0	0	0	0	0	0	0	No	None	Yes	No	0	0	0	No	0	0	0	0	63.7
-1.41225	36.8843	11	1	2	536.096	0	0	0	0	0	1	0	1	1	0	2008	0	0	0	0	0	0	0	0	0	0	No	None	Yes	No	0	0	0	No	0	0	0	0	71.6
-1.41225	36.8843	11	1	2	536.096	0	0	0	0	0	1	0	1	1	0	2009	0	0	0	0	0	0	0	0	0	0	No	None	Yes	No	0	0	0	No	0	0	0	0	59.2
-1.41225	36.8843	11	1	2	536.096	0	0	0	0	0	1	0	1	1	0	2010	0	0	0	0	0	0	0	0	0	0	No	None	Yes	No	0	0	0	No	0	0	0	0	91.3
-1.41225	36.8843	11	1	2	536.096	0	0	0	0	0	1	0	1	1	0	2011	0	0	0	0	0	0	0	0	0	0	No	None	Yes	No	0	0	0	No	0	0	0	0	82.6
-1.41225	36.8843	11	1	2	536.096	0	0	0	0	0	1	0	1	1	0	2012	0	0	0	0	0	0	0	0	0	0	No	None	Yes	Yes	1	1	0	Night	5	1	1	0	102.6
-1.41225	36.8843	11	1	2	536.096	0	0	0	0	0	1	0	1	1	0	2013	0	0	0	0	0	0	0	0	0	0	No	None	Yes	No	0	0	0	No	0	0	0	0	74.1
-1.41225	36.8843	11	1	2	536.096	0	0	0	0	0	1	0	1	1	0	2014	0	0	0	0	0	0	0	0	0	0	Yes	Fonnap	No	Yes	1	1	0	Night	1	1	1	0	68.2
-1.41225	36.8843	11	1	2	536.096	0	0	0	0	0	1	0	1	1	0	2015	0	0	0	0	0	0	0	0	0	0	Yes	Fonnap	Yes	Yes	1	1	0	Night	10	1	1	0	81.9
-1.41225	36.8843	11	1	2	536.096	0	0	0	0	0	1	0	1	1	0	2016	0	0	0	0	0	0	0	0	0	0	Yes	Fonnap	No	No	0	0	0	No	0	0	0	0	NA
-1.41275	36.8845	12	1	2	588.807	0	0	1	0	0	0	0	0	0	0	2007	0	0	0	0	0	0	0	0	1	0	No	None	Yes	No	0	0	0	No	0	0	0	0	63.7
-1.41275	36.8845	12	1	2	588.807	0	0	1	0	0	0	0	0	0	0	2008	0	0	0	0	0	0	0	0	1	0	No	None	Yes	No	0	0	0	No	0	0	0	0	71.6
-1.41275	36.8845	12	1	2	588.807	0	0	1	0	0	0	0	0	0	0	2009	0	0	0	0	0	0	0	0	1	0	No	None	Yes	Yes	1	1	0	Night	2	1	1	0	59.2
-1.41275	36.8845	12	1	2	588.807	0	0	1	0	0	0	0	0	0	0	2010	0	0	0	0	0	0	0	0	1	0	No	None	Yes	No	0	0	0	No	0	0	0	0	91.3
-1.41275	36.8845	12	1	2	588.807	0	0	1	0	0	0	0	0	0	0	2011	0	0	0	0	0	0	0	0	1	0	No	None	Yes	No	0	0	0	No	0	0	0	0	82.6
-1.41275	36.8845	12	1	2	588.807	0	0	1	0	0	0	0	0	0	0	2012	0	0	0	0	0	0	0	0	1	0	No	None	Yes	No	0	0	0	No	0	0	0	0	102.6
-1.41275	36.8845	12	1	2	588.807	0	0	1	0	0	0	0	0	0	0	2013	0	0	0	0	0	0	0	0	1	0	No	None	Yes	No	0	0	0	No	0	0	0	0	74.1
-1.41275	36.8845	12	1	2	588.807	0	0	1	0	0	0	0	0	0	0	2014	0	0	0	0	0	0	0	0	1	0	No	None	Yes	No	0	0	0	No	0	0	0	0	68.2
-1.41275	36.8845	12	1	2	588.807	0	0	1	0	0	0	0	0	0	0	2015	0	0	0	0	0	0	0	0	1	0	No	None	Yes	Yes	1	0	1	Day	1	1	0	1	81.9
-1.41275	36.8845	12	1	2	588.807	0	0	1	0	0	0	0	0	0	0	2016	0	0	0	0	0	0	0	0	1	0	No	None	No	No	0	0	0	No	0	0	0	0	NA
-1.41283	36.8746	13	1	2	631.271	0	1	0	0	0	0	1	0	1	0	2007	0	0	1	0	0	0	0	0	0	0	No	None	Yes	No	0	0	0	No	0	0	0	0	63.7
-1.41283	36.8746	13	1	2	631.271	0	1	0	0	0	0	1	0	1	0	2008	0	0	1	0	0	0	0	0	0	0	No	None	Yes	Yes	1	1	0	Night	3	1	1	0	71.6
-1.41283	36.8746	13	1	2	631.271	0	1	0	0	0	0	1	0	1	0	2009	0	0	1	0	0	0	0	0	0	0	No	None	Yes	Yes	1	0	1	Day	1	1	0	1	59.2
-1.41283	36.8746	13	1	2	631.271	0	1	0	0	0	0	1	0	1	0	2010	0	0	1	0	0	0	0	0	0	0	No	None	Yes	No	0	0	0	No	0	0	0	0	91.3
-1.41283	36.8746	13	1	2	631.271	0	1	0	0	0	0	1	0	1	0	2011	0	0	1	0	0	0	0	0	0	0	No	None	Yes	No	0	0	0	No	0	0	0	0	82.6
-1.41283	36.8746	13	1	2	631.271	0	1	0	0	0	0	1	0	1	0	2012	0	0	1	0	0	0	0	0	0	0	No	None	Yes	No	0	0	0	No	0	0	0	0	102.6
-1.41283	36.8746	13	1	2	631.271	0	1	0	0	0	0	1	0	1	0	2013	0	0	1	0	0	0	0	0	0	0	No	None	Yes	Yes	1	1	0	Night	2	1	1	0	74.1
-1.41283	36.8746	13	1	2	631.271	0	1	0	0	0	0	1	0	1	0	2014	0	0	1	0	0	0	0	0	0	0	No	None	Yes	No	0	0	0	No	0	0	0	0	68.2
-1.41283	36.8746	13	1	2	631.271	0	1	0	0	0	0	1	0	1	0	2015	0	0	1	0	0	0	0	0	0	0	No	None	Yes	Yes	1	1	0	Night	3	1	1	0	81.9
-1.41283	36.8746	13	1	2	631.271	0	1	0	0	0	0	1	0	1	0	2016	0	0	1	0	0	0	0	0	0	0	No	None	No	No	0	0	0	No	0	0	0	0	NA
-1.41274	36.8794	14	1	2	614.042	0	0	1	0	0	0	0	1	1	0	2007	0	0	0	0	0	0	0	1	0	0	No	None	Yes	No	0	0	0	No	0	0	0	0	63.7
-1.41274	36.8794	14	1	2	614.042	0	0	1	0	0	0	0	1	1	0	2008	0	0	0	0	0	0	0	1	0	0	No	None	Yes	No	0	0	0	No	0	0	0	0	71.6
-1.41274	36.8794	14	1	2	614.042	0	0	1	0	0	0	0	1	1	0	2009	0	0	0	0	0	0	0	1	0	0	No	None	Yes	Yes	1	1	0	Night	1	1	1	0	59.2
-1.41274	36.8794	14	1	2	614.042	0	0	1	0	0	0	0	1	1	0	2010	0	0	0	0	0	0	0	1	0	0	No	None	Yes	No	0	0	0	No	0	0	0	0	91.3
-1.41274	36.8794	14	1	2	614.042	0	0	1	0	0	0	0	1	1	0	2011	0	0	0	0	0	0	0	1	0	0	No	None	Yes	No	0	0	0	No	0	0	0	0	82.6
-1.41274	36.8794	14	1	2	614.042	0	0	1	0	0	0	0	1	1	0	2012	0	0	0	0	0	0	0	1	0	0	No	None	Yes	No	0	0	0	No	0	0	0	0	102.6
-1.41274	36.8794	14	1	2	614.042	0	0	1	0	0	0	0	1	1	0	2013	0	0	0	0	0	0	0	1	0	0	No	None	Yes	No	0	0	0	No	0	0	0	0	74.1
-1.41274	36.8794	14	1	2	614.042	0	0	1	0	0	0	0	1	1	0	2014	0	0	0	0	0	0	0	1	0	0	No	None	Yes	Yes	1	1	1	Night	3	2	1	1	68.2
-1.41274	36.8794	14	1	2	614.042	0	0	1	0	0	0	0	1	1	0	2015	0	0	0	0	0	0	0	1	0	0	No	None	Yes	Yes	1	1	0	Night	2	1	1	0	81.9
-1.41274	36.8794	14	1	2	614.042	0	0	1	0	0	0	0	1	1	0	2016	0	0	0	0	0	0	0	1	0	0	No	None	No	No	0	0	0	No	0	0	0	0	NA
-1.41274	36.8781	15	1	2	620.85	0	0	0	0	0	1	0	0	0	0	2007	0	0	0	0	0	0	0	0	0	1	No	None	Yes	No	0	0	0	No	0	0	0	0	63.7
-1.41274	36.8781	15	1	2	620.85	0	0	0	0	0	1	0	0	0	0	2008	0	0	0	0	0	0	0	0	0	1	No	None	Yes	No	0	0	0	No	0	0	0	0	71.6
-1.41274	36.8781	15	1	2	620.85	0	0	0	0	0	1	0	0	0	0	2009	0	0	0	0	0	0	0	0	0	1	No	None	Yes	No	0	0	0	No	0	0	0	0	59.2
-1.41274	36.8781	15	1	2	620.85	0	0	0	0	0	1	0	0	0	0	2010	0	0	0	0	0	0	0	0	0	1	No	None	Yes	No	0	0	0	No	0	0	0	0	91.3
-1.41274	36.8781	15	1	2	620.85	0	0	0	0	0	1	0	0	0	0	2011	0	0	0	0	0	0	0	0	0	1	No	None	Yes	No	0	0	0	No	0	0	0	0	82.6
-1.41274	36.8781	15	1	2	620.85	0	0	0	0	0	1	0	0	0	0	2012	0	0	0	0	0	0	0	0	0	1	No	None	Yes	Yes	1	1	0	Night	1	1	1	0	102.6
-1.41274	36.8781	15	1	2	620.85	0	0	0	0	0	1	0	0	0	0	2013	0	0	0	0	0	0	0	0	0	1	No	None	Yes	No	0	0	0	No	0	0	0	0	74.1
-1.41274	36.8781	15	1	2	620.85	0	0	0	0	0	1	0	0	0	0	2014	0	0	0	0	0	0	0	0	0	1	No	None	Yes	No	0	0	0	No	0	0	0	0	68.2
-1.41274	36.8781	15	1	2	620.85	0	0	0	0	0	1	0	0	0	0	2015	0	0	0	0	0	0	0	0	0	1	Yes	Fonnap	No	No	0	0	0	No	0	0	0	0	81.9
-1.41274	36.8781	15	1	2	620.85	0	0	0	0	0	1	0	0	0	0	2016	0	0	0	0	0	0	0	0	0	1	Yes	Fonnap	No	Yes	1	0	1	Day	3	1	0	1	NA
-1.43057	36.8881	16	1	2	1788.83	0	1	0	2	2	1	0	1	0	0	2007	0	0	0	0	1	0	0	0	0	0	No	None	Yes	No	0	0	0	No	0	0	0	0	63.7
-1.43057	36.8881	16	1	2	1788.83	0	1	0	2	2	1	0	1	0	0	2008	0	0	0	0	1	0	0	0	0	0	No	None	Yes	Yes	1	1	0	Night	16	1	1	0	71.6
-1.43057	36.8881	16	1	2	1788.83	0	1	0	2	2	1	0	1	0	0	2009	0	0	0	0	1	0	0	0	0	0	No	None	Yes	No	0	0	0	No	0	0	0	0	59.2
-1.43057	36.8881	16	1	2	1788.83	0	1	0	2	2	1	0	1	0	0	2010	0	0	0	0	1	0	0	0	0	0	No	None	Yes	Yes	1	1	0	Night	3	2	2	0	91.3
-1.43057	36.8881	16	1	2	1788.83	0	1	0	2	2	1	0	1	0	0	2011	0	0	0	0	1	0	0	0	0	0	No	None	Yes	Yes	1	1	1	Night	3	3	2	1	82.6
-1.43057	36.8881	16	1	2	1788.83	0	1	0	2	2	1	0	1	0	0	2012	0	0	0	0	1	0	0	0	0	0	No	None	Yes	Yes	1	1	0	Night	5	1	1	0	102.6
-1.43057	36.8881	16	1	2	1788.83	0	1	0	2	2	1	0	1	0	0	2013	0	0	0	0	1	0	0	0	0	0	No	None	Yes	No	0	0	0	No	0	0	0	0	74.1
-1.43057	36.8881	16	1	2	1788.83	0	1	0	2	2	1	0	1	0	0	2014	0	0	0	0	1	0	0	0	0	0	No	None	Yes	Yes	1	1	0	Night	2	1	1	0	68.2
-1.43057	36.8881	16	1	2	1788.83	0	1	0	2	2	1	0	1	0	0	2015	0	0	0	0	1	0	0	0	0	0	No	None	Yes	No	0	0	0	No	0	0	0	0	81.9
-1.43057	36.8881	16	1	2	1788.83	0	1	0	2	2	1	0	1	0	0	2016	0	0	0	0	1	0	0	0	0	0	No	None	No	No	0	0	0	No	0	0	0	0	NA
-1.42498	36.8991	17	0	2	728.303	0	0	0	0	0	0	0	0	1	0	2007	0	0	0	0	0	0	0	0	0	0	No	None	Yes	No	0	0	0	No	0	0	0	0	63.7
-1.42498	36.8991	17	0	2	728.303	0	0	0	0	0	0	0	0	1	0	2008	0	0	0	0	0	0	0	0	0	0	No	None	Yes	No	0	0	0	No	0	0	0	0	71.6
-1.42498	36.8991	17	0	2	728.303	0	0	0	0	0	0	0	0	1	0	2009	0	0	0	0	0	0	0	0	0	0	No	None	Yes	No	0	0	0	No	0	0	0	0	59.2
-1.42498	36.8991	17	0	2	728.303	0	0	0	0	0	0	0	0	1	0	2010	0	0	0	0	0	0	0	0	0	0	No	None	Yes	No	0	0	0	No	0	0	0	0	91.3
-1.42498	36.8991	17	0	2	728.303	0	0	0	0	0	0	0	0	1	0	2011	0	0	0	0	0	0	0	0	0	0	No	None	Yes	No	0	0	0	No	0	0	0	0	82.6
-1.42498	36.8991	17	0	2	728.303	0	0	0	0	0	0	0	0	1	0	2012	0	0	0	0	0	0	0	0	0	0	Yes	Fonnap	No	No	0	0	0	No	0	0	0	0	102.6
-1.42498	36.8991	17	0	2	728.303	0	0	0	0	0	0	0	0	1	0	2013	0	0	0	0	0	0	0	0	0	0	Yes	Fonnap	Yes	No	0	0	0	No	0	0	0	0	74.1
-1.42498	36.8991	17	0	2	728.303	0	0	0	0	0	0	0	0	1	0	2014	0	0	0	0	0	0	0	0	0	0	Yes	Fonnap	Yes	No	0	0	0	No	0	0	0	0	68.2
-1.42498	36.8991	17	0	2	728.303	0	0	0	0	0	0	0	0	1	0	2015	0	0	0	0	0	0	0	0	0	0	Yes	Fonnap	Yes	Yes	1	1	0	Night	3	1	1	0	81.9
-1.42498	36.8991	17	0	2	728.303	0	0	0	0	0	0	0	0	1	0	2016	0	0	0	0	0	0	0	0	0	0	Yes	Fonnap	No	No	0	0	0	No	0	0	0	0	NA
-1.42343	36.9009	18	1	2	488.488	0	0	0	0	0	0	0	0	0	0	2007	0	0	0	0	0	0	1	0	0	0	No	None	Yes	No	0	0	0	No	0	0	0	0	63.7
-1.42343	36.9009	18	1	2	488.488	0	0	0	0	0	0	0	0	0	0	2008	0	0	0	0	0	0	1	0	0	0	No	None	Yes	No	0	0	0	No	0	0	0	0	71.6
-1.42343	36.9009	18	1	2	488.488	0	0	0	0	0	0	0	0	0	0	2009	0	0	0	0	0	0	1	0	0	0	No	None	Yes	No	0	0	0	No	0	0	0	0	59.2
-1.42343	36.9009	18	1	2	488.488	0	0	0	0	0	0	0	0	0	0	2010	0	0	0	0	0	0	1	0	0	0	No	None	Yes	No	0	0	0	No	0	0	0	0	91.3
-1.42343	36.9009	18	1	2	488.488	0	0	0	0	0	0	0	0	0	0	2011	0	0	0	0	0	0	1	0	0	0	No	None	Yes	No	0	0	0	No	0	0	0	0	82.6
-1.42343	36.9009	18	1	2	488.488	0	0	0	0	0	0	0	0	0	0	2012	0	0	0	0	0	0	1	0	0	0	No	None	Yes	No	0	0	0	No	0	0	0	0	102.6
-1.42343	36.9009	18	1	2	488.488	0	0	0	0	0	0	0	0	0	0	2013	0	0	0	0	0	0	1	0	0	0	No	None	Yes	Yes	1	0	1	Day	1	1	0	1	74.1
-1.42343	36.9009	18	1	2	488.488	0	0	0	0	0	0	0	0	0	0	2014	0	0	0	0	0	0	1	0	0	0	No	None	Yes	No	0	0	0	No	0	0	0	0	68.2
-1.42343	36.9009	18	1	2	488.488	0	0	0	0	0	0	0	0	0	0	2015	0	0	0	0	0	0	1	0	0	0	No	None	Yes	No	0	0	0	No	0	0	0	0	81.9
-1.42343	36.9009	18	1	2	488.488	0	0	0	0	0	0	0	0	0	0	2016	0	0	0	0	0	0	1	0	0	0	No	None	No	No	0	0	0	No	0	0	0	0	NA
-1.42126	36.8901	19	1	2	755.673	0	0	0	1	0	0	1	1	0	0	2007	0	0	0	0	0	0	0	0	1	1	No	None	Yes	No	0	0	0	No	0	0	0	0	63.7
-1.42126	36.8901	19	1	2	755.673	0	0	0	1	0	0	1	1	0	0	2008	0	0	0	0	0	0	0	0	1	1	No	None	Yes	No	0	0	0	No	0	0	0	0	71.6
-1.42126	36.8901	19	1	2	755.673	0	0	0	1	0	0	1	1	0	0	2009	0	0	0	0	0	0	0	0	1	1	No	None	Yes	No	0	0	0	No	0	0	0	0	59.2
-1.42126	36.8901	19	1	2	755.673	0	0	0	1	0	0	1	1	0	0	2010	0	0	0	0	0	0	0	0	1	1	No	None	Yes	Yes	1	1	0	Night	1	1	1	0	91.3
-1.42126	36.8901	19	1	2	755.673	0	0	0	1	0	0	1	1	0	0	2011	0	0	0	0	0	0	0	0	1	1	No	None	Yes	No	0	0	0	No	0	0	0	0	82.6
-1.42126	36.8901	19	1	2	755.673	0	0	0	1	0	0	1	1	0	0	2012	0	0	0	0	0	0	0	0	1	1	No	None	Yes	No	0	0	0	No	0	0	0	0	102.6
-1.42126	36.8901	19	1	2	755.673	0	0	0	1	0	0	1	1	0	0	2013	0	0	0	0	0	0	0	0	1	1	No	None	Yes	Yes	1	1	0	Night	1	1	1	0	74.1
-1.42126	36.8901	19	1	2	755.673	0	0	0	1	0	0	1	1	0	0	2014	0	0	0	0	0	0	0	0	1	1	No	None	Yes	Yes	1	1	0	Night	1	1	1	0	68.2
-1.42126	36.8901	19	1	2	755.673	0	0	0	1	0	0	1	1	0	0	2015	0	0	0	0	0	0	0	0	1	1	Yes	Fonnap	No	Yes	1	0	1	Day	1	1	0	1	81.9
-1.42126	36.8901	19	1	2	755.673	0	0	0	1	0	0	1	1	0	0	2016	0	0	0	0	0	0	0	0	1	1	Yes	Fonnap	No	Yes	1	0	1	Day	2	1	0	1	NA
-1.43365	36.9226	20	1	2	547.517	0	1	0	0	1	0	0	0	1	0	2007	0	0	0	0	0	0	0	0	0	0	No	None	Yes	No	0	0	0	No	0	0	0	0	63.7
-1.43365	36.9226	20	1	2	547.517	0	1	0	0	1	0	0	0	1	0	2008	0	0	0	0	0	0	0	0	0	0	No	None	Yes	Yes	1	1	0	Night	1	1	1	0	71.6
-1.43365	36.9226	20	1	2	547.517	0	1	0	0	1	0	0	0	1	0	2009	0	0	0	0	0	0	0	0	0	0	No	None	Yes	No	0	0	0	No	0	0	0	0	59.2
-1.43365	36.9226	20	1	2	547.517	0	1	0	0	1	0	0	0	1	0	2010	0	0	0	0	0	0	0	0	0	0	No	None	Yes	No	0	0	0	No	0	0	0	0	91.3
-1.43365	36.9226	20	1	2	547.517	0	1	0	0	1	0	0	0	1	0	2011	0	0	0	0	0	0	0	0	0	0	No	None	Yes	Yes	1	1	0	Night	1	1	1	0	82.6
-1.43365	36.9226	20	1	2	547.517	0	1	0	0	1	0	0	0	1	0	2012	0	0	0	0	0	0	0	0	0	0	No	None	Yes	No	0	0	0	No	0	0	0	0	102.6
-1.43365	36.9226	20	1	2	547.517	0	1	0	0	1	0	0	0	1	0	2013	0	0	0	0	0	0	0	0	0	0	No	None	Yes	No	0	0	0	No	0	0	0	0	74.1
-1.43365	36.9226	20	1	2	547.517	0	1	0	0	1	0	0	0	1	0	2014	0	0	0	0	0	0	0	0	0	0	No	None	Yes	No	0	0	0	No	0	0	0	0	68.2
-1.43365	36.9226	20	1	2	547.517	0	1	0	0	1	0	0	0	1	0	2015	0	0	0	0	0	0	0	0	0	0	No	None	Yes	Yes	1	1	0	Night	1	1	1	0	81.9
-1.43365	36.9226	20	1	2	547.517	0	1	0	0	1	0	0	0	1	0	2016	0	0	0	0	0	0	0	0	0	0	No	None	No	No	0	0	0	No	0	0	0	0	NA
-1.43353	36.9227	21	1	2	530.102	0	0	1	1	0	2	1	0	3	0	2007	0	0	0	0	0	0	0	0	0	0	No	None	Yes	No	0	0	0	No	0	0	0	0	63.7
-1.43353	36.9227	21	1	2	530.102	0	0	1	1	0	2	1	0	3	0	2008	0	0	0	0	0	0	0	0	0	0	No	None	Yes	No	0	0	0	No	0	0	0	0	71.6
-1.43353	36.9227	21	1	2	530.102	0	0	1	1	0	2	1	0	3	0	2009	0	0	0	0	0	0	0	0	0	0	No	None	Yes	Yes	1	1	0	Night	2	1	1	0	59.2
-1.43353	36.9227	21	1	2	530.102	0	0	1	1	0	2	1	0	3	0	2010	0	0	0	0	0	0	0	0	0	0	No	None	Yes	Yes	1	1	0	Night	5	1	1	0	91.3
-1.43353	36.9227	21	1	2	530.102	0	0	1	1	0	2	1	0	3	0	2011	0	0	0	0	0	0	0	0	0	0	No	None	Yes	No	0	0	0	No	0	0	0	0	82.6
-1.43353	36.9227	21	1	2	530.102	0	0	1	1	0	2	1	0	3	0	2012	0	0	0	0	0	0	0	0	0	0	No	None	Yes	Yes	1	1	0	Night	7	2	2	0	102.6
-1.43353	36.9227	21	1	2	530.102	0	0	1	1	0	2	1	0	3	0	2013	0	0	0	0	0	0	0	0	0	0	No	None	Yes	Yes	1	1	0	Night	3	1	1	0	74.1
-1.43353	36.9227	21	1	2	530.102	0	0	1	1	0	2	1	0	3	0	2014	0	0	0	0	0	0	0	0	0	0	Yes	Fonnap	No	No	0	0	0	No	0	0	0	0	68.2
-1.43353	36.9227	21	1	2	530.102	0	0	1	1	0	2	1	0	3	0	2015	0	0	0	0	0	0	0	0	0	0	Yes	Fonnap	Yes	Yes	1	1	0	Night	6	3	3	0	81.9
-1.43353	36.9227	21	1	2	530.102	0	0	1	1	0	2	1	0	3	0	2016	0	0	0	0	0	0	0	0	0	0	Yes	Fonnap	No	No	0	0	0	No	0	0	0	0	NA
-1.43689	36.9148	22	1	2	1224.97	0	1	0	1	0	1	0	0	0	1	2007	0	0	0	0	0	0	0	0	0	0	No	None	Yes	No	0	0	0	No	0	0	0	0	63.7
-1.43689	36.9148	22	1	2	1224.97	0	1	0	1	0	1	0	0	0	1	2008	0	0	0	0	0	0	0	0	0	0	No	None	Yes	Yes	1	1	0	Night	1	1	1	0	71.6
-1.43689	36.9148	22	1	2	1224.97	0	1	0	1	0	1	0	0	0	1	2009	0	0	0	0	0	0	0	0	0	0	No	None	Yes	No	0	0	0	No	0	0	0	0	59.2
-1.43689	36.9148	22	1	2	1224.97	0	1	0	1	0	1	0	0	0	1	2010	0	0	0	0	0	0	0	0	0	0	No	None	Yes	Yes	1	1	0	Night	5	1	1	0	91.3
-1.43689	36.9148	22	1	2	1224.97	0	1	0	1	0	1	0	0	0	1	2011	0	0	0	0	0	0	0	0	0	0	No	None	Yes	No	0	0	0	No	0	0	0	0	82.6
-1.43689	36.9148	22	1	2	1224.97	0	1	0	1	0	1	0	0	0	1	2012	0	0	0	0	0	0	0	0	0	0	No	None	Yes	Yes	1	1	0	Night	4	1	1	0	102.6
-1.43689	36.9148	22	1	2	1224.97	0	1	0	1	0	1	0	0	0	1	2013	0	0	0	0	0	0	0	0	0	0	Yes	Fonnap	No	No	0	0	0	No	0	0	0	0	74.1
-1.43689	36.9148	22	1	2	1224.97	0	1	0	1	0	1	0	0	0	1	2014	0	0	0	0	0	0	0	0	0	0	Yes	Fonnap	No	No	0	0	0	No	0	0	0	0	68.2
-1.43689	36.9148	22	1	2	1224.97	0	1	0	1	0	1	0	0	0	1	2015	0	0	0	0	0	0	0	0	0	0	Yes	Fonnap	Yes	No	0	0	0	No	0	0	0	0	81.9
-1.43689	36.9148	22	1	2	1224.97	0	1	0	1	0	1	0	0	0	1	2016	0	0	0	0	0	0	0	0	0	0	Yes	Fonnap	No	Yes	1	1	0	Night	2	1	1	0	NA
-1.43514	36.9026	23	1	2	1598.11	0	0	0	1	0	1	1	1	1	0	2007	0	0	0	1	0	1	0	0	0	0	No	None	Yes	No	0	0	0	No	0	0	0	0	63.7
-1.43514	36.9026	23	1	2	1598.11	0	0	0	1	0	1	1	1	1	0	2008	0	0	0	1	0	1	0	0	0	0	No	None	Yes	No	0	0	0	No	0	0	0	0	71.6
-1.43514	36.9026	23	1	2	1598.11	0	0	0	1	0	1	1	1	1	0	2009	0	0	0	1	0	1	0	0	0	0	No	None	Yes	No	0	0	0	No	0	0	0	0	59.2
-1.43514	36.9026	23	1	2	1598.11	0	0	0	1	0	1	1	1	1	0	2010	0	0	0	1	0	1	0	0	0	0	No	None	Yes	No	1	1	1	Night	4	2	1	1	91.3
-1.43514	36.9026	23	1	2	1598.11	0	0	0	1	0	1	1	1	1	0	2011	0	0	0	1	0	1	0	0	0	0	No	None	Yes	No	0	0	0	No	0	0	0	0	82.6
-1.43514	36.9026	23	1	2	1598.11	0	0	0	1	0	1	1	1	1	0	2012	0	0	0	1	0	1	0	0	0	0	No	None	Yes	Yes	1	1	1	Night	2	2	1	1	102.6
-1.43514	36.9026	23	1	2	1598.11	0	0	0	1	0	1	1	1	1	0	2013	0	0	0	1	0	1	0	0	0	0	No	None	Yes	Yes	1	1	0	Night	1	1	1	0	74.1
-1.43514	36.9026	23	1	2	1598.11	0	0	0	1	0	1	1	1	1	0	2014	0	0	0	1	0	1	0	0	0	0	No	None	Yes	Yes	1	1	0	Night	2	1	1	0	68.2
-1.43514	36.9026	23	1	2	1598.11	0	0	0	1	0	1	1	1	1	0	2015	0	0	0	1	0	1	0	0	0	0	No	None	Yes	Yes	1	1	0	Night	1	1	1	0	81.9
-1.43514	36.9026	23	1	2	1598.11	0	0	0	1	0	1	1	1	1	0	2016	0	0	0	1	0	1	0	0	0	0	No	None	No	No	0	0	0	No	0	0	0	0	NA
-1.45608	36.9139	24	0	2	3206.05	0	0	0	2	2	2	2	1	1	1	2007	0	0	0	0	0	2	1	1	1	2	No	None	Yes	No	0	0	0	No	0	0	0	0	63.7
-1.45608	36.9139	24	0	2	3206.05	0	0	0	2	2	2	2	1	1	1	2008	0	0	0	0	0	2	1	1	1	2	No	None	Yes	No	0	0	0	No	0	0	0	0	71.6
-1.45608	36.9139	24	0	2	3206.05	0	0	0	2	2	2	2	1	1	1	2009	0	0	0	0	0	2	1	1	1	2	No	None	Yes	No	0	0	0	No	0	0	0	0	59.2
-1.45608	36.9139	24	0	2	3206.05	0	0	0	2	2	2	2	1	1	1	2010	0	0	0	0	0	2	1	1	1	2	No	None	Yes	Yes	1	1	0	Night	2	2	2	0	91.3
-1.45608	36.9139	24	0	2	3206.05	0	0	0	2	2	2	2	1	1	1	2011	0	0	0	0	0	2	1	1	1	2	No	None	Yes	Yes	1	1	0	Night	9	2	2	0	82.6
-1.45608	36.9139	24	0	2	3206.05	0	0	0	2	2	2	2	1	1	1	2012	0	0	0	0	0	2	1	1	1	2	No	None	Yes	Yes	1	1	1	Night	7	4	2	2	102.6
-1.45608	36.9139	24	0	2	3206.05	0	0	0	2	2	2	2	1	1	1	2013	0	0	0	0	0	2	1	1	1	2	No	None	Yes	Yes	1	1	1	Night	3	3	2	1	74.1
-1.45608	36.9139	24	0	2	3206.05	0	0	0	2	2	2	2	1	1	1	2014	0	0	0	0	0	2	1	1	1	2	No	None	Yes	Yes	1	1	1	Night	2	2	1	1	68.2
-1.45608	36.9139	24	0	2	3206.05	0	0	0	2	2	2	2	1	1	1	2015	0	0	0	0	0	2	1	1	1	2	No	None	Yes	Yes	1	1	1	Night	2	2	1	1	81.9
-1.45608	36.9139	24	0	2	3206.05	0	0	0	2	2	2	2	1	1	1	2016	0	0	0	0	0	2	1	1	1	2	No	None	No	Yes	1	1	1	Night	4	3	1	2	NA
-1.44009	36.9404	25	1	2	833.929	0	0	2	0	0	1	0	1	0	0	2007	0	0	0	0	1	0	0	1	0	0	No	None	Yes	No	0	0	0	No	0	0	0	0	63.7
-1.44009	36.9404	25	1	2	833.929	0	0	2	0	0	1	0	1	0	0	2008	0	0	0	0	1	0	0	1	0	0	No	None	Yes	No	0	0	0	No	0	0	0	0	71.6
-1.44009	36.9404	25	1	2	833.929	0	0	2	0	0	1	0	1	0	0	2009	0	0	0	0	1	0	0	1	0	0	No	None	Yes	Yes	1	1	0	Night	2	2	2	0	59.2
-1.44009	36.9404	25	1	2	833.929	0	0	2	0	0	1	0	1	0	0	2010	0	0	0	0	1	0	0	1	0	0	No	None	Yes	No	0	0	0	No	0	0	0	0	91.3
-1.44009	36.9404	25	1	2	833.929	0	0	2	0	0	1	0	1	0	0	2011	0	0	0	0	1	0	0	1	0	0	No	None	Yes	Yes	1	0	1	Day	1	1	0	1	82.6
-1.44009	36.9404	25	1	2	833.929	0	0	2	0	0	1	0	1	0	0	2012	0	0	0	0	1	0	0	1	0	0	No	None	Yes	Yes	1	1	0	Night	1	1	1	0	102.6
-1.44009	36.9404	25	1	2	833.929	0	0	2	0	0	1	0	1	0	0	2013	0	0	0	0	1	0	0	1	0	0	Yes	Fonnap	No	No	0	0	0	No	0	0	0	0	74.1
-1.44009	36.9404	25	1	2	833.929	0	0	2	0	0	1	0	1	0	0	2014	0	0	0	0	1	0	0	1	0	0	Yes	Fonnap	Yes	Yes	1	1	1	Night	2	2	1	1	68.2
-1.44009	36.9404	25	1	2	833.929	0	0	2	0	0	1	0	1	0	0	2015	0	0	0	0	1	0	0	1	0	0	Yes	Fonnap	Yes	No	0	0	0	No	0	0	0	0	81.9
-1.44009	36.9404	25	1	2	833.929	0	0	2	0	0	1	0	1	0	0	2016	0	0	0	0	1	0	0	1	0	0	Yes	Fonnap	No	No	0	0	0	No	0	0	0	0	NA
-1.44207	36.951	26	1	2	456.888	0	0	0	0	1	0	0	0	0	3	2007	0	0	0	0	0	0	0	0	0	0	No	None	Yes	No	0	0	0	No	0	0	0	0	63.7
-1.44207	36.951	26	1	2	456.888	0	0	0	0	1	0	0	0	0	3	2008	0	0	0	0	0	0	0	0	0	0	No	None	Yes	No	0	0	0	No	0	0	0	0	71.6
-1.44207	36.951	26	1	2	456.888	0	0	0	0	1	0	0	0	0	3	2009	0	0	0	0	0	0	0	0	0	0	No	None	Yes	No	0	0	0	No	0	0	0	0	59.2
-1.44207	36.951	26	1	2	456.888	0	0	0	0	1	0	0	0	0	3	2010	0	0	0	0	0	0	0	0	0	0	No	None	Yes	No	0	0	0	No	0	0	0	0	91.3
-1.44207	36.951	26	1	2	456.888	0	0	0	0	1	0	0	0	0	3	2011	0	0	0	0	0	0	0	0	0	0	No	None	Yes	Yes	1	1	0	Night	1	1	1	0	82.6
-1.44207	36.951	26	1	2	456.888	0	0	0	0	1	0	0	0	0	3	2012	0	0	0	0	0	0	0	0	0	0	No	None	Yes	No	0	0	0	No	0	0	0	0	102.6
-1.44207	36.951	26	1	2	456.888	0	0	0	0	1	0	0	0	0	3	2013	0	0	0	0	0	0	0	0	0	0	No	None	Yes	No	0	0	0	No	0	0	0	0	74.1
-1.44207	36.951	26	1	2	456.888	0	0	0	0	1	0	0	0	0	3	2014	0	0	0	0	0	0	0	0	0	0	No	None	Yes	No	0	0	0	No	0	0	0	0	68.2
-1.44207	36.951	26	1	2	456.888	0	0	0	0	1	0	0	0	0	3	2015	0	0	0	0	0	0	0	0	0	0	No	None	Yes	No	0	0	0	No	0	0	0	0	81.9
-1.44207	36.951	26	1	2	456.888	0	0	0	0	1	0	0	0	0	3	2016	0	0	0	0	0	0	0	0	0	0	No	None	No	Yes	1	1	0	Night	3	3	3	0	NA
-1.44217	36.9528	27	1	2	470.751	0	1	0	2	0	1	1	0	0	1	2007	0	2	0	0	0	1	1	0	2	0	No	None	Yes	No	0	0	0	No	0	0	0	0	63.7
-1.44217	36.9528	27	1	2	470.751	0	1	0	2	0	1	1	0	0	1	2008	0	2	0	0	0	1	1	0	2	0	No	None	Yes	Yes	1	1	1	Night	4	3	1	2	71.6
-1.44217	36.9528	27	1	2	470.751	0	1	0	2	0	1	1	0	0	1	2009	0	2	0	0	0	1	1	0	2	0	No	None	Yes	No	0	0	0	No	0	0	0	0	59.2
-1.44217	36.9528	27	1	2	470.751	0	1	0	2	0	1	1	0	0	1	2010	0	2	0	0	0	1	1	0	2	0	No	None	Yes	Yes	1	1	0	Night	4	2	2	0	91.3
-1.44217	36.9528	27	1	2	470.751	0	1	0	2	0	1	1	0	0	1	2011	0	2	0	0	0	1	1	0	2	0	No	None	Yes	No	0	0	0	No	0	0	0	0	82.6
-1.44217	36.9528	27	1	2	470.751	0	1	0	2	0	1	1	0	0	1	2012	0	2	0	0	0	1	1	0	2	0	No	None	Yes	Yes	1	1	0	Night	3	2	1	1	102.6
-1.44217	36.9528	27	1	2	470.751	0	1	0	2	0	1	1	0	0	1	2013	0	2	0	0	0	1	1	0	2	0	No	None	Yes	Yes	1	1	1	Night	4	2	1	1	74.1
-1.44217	36.9528	27	1	2	470.751	0	1	0	2	0	1	1	0	0	1	2014	0	2	0	0	0	1	1	0	2	0	No	None	Yes	No	0	0	0	No	0	0	0	0	68.2
-1.44217	36.9528	27	1	2	470.751	0	1	0	2	0	1	1	0	0	1	2015	0	2	0	0	0	1	1	0	2	0	No	None	Yes	Yes	1	0	1	Day	3	2	0	2	81.9
-1.44217	36.9528	27	1	2	470.751	0	1	0	2	0	1	1	0	0	1	2016	0	2	0	0	0	1	1	0	2	0	No	None	No	Yes	1	1	0	Night	5	1	1	0	NA
-1.44357	36.8887	28	1	2	3077.21	0	0	0	0	0	0	0	2	0	0	2007	0	0	0	0	0	0	0	3	0	0	No	None	Yes	No	0	0	0	No	0	0	0	0	63.7
-1.44357	36.8887	28	1	2	3077.21	0	0	0	0	0	0	0	2	0	0	2008	0	0	0	0	0	0	0	3	0	0	No	None	Yes	No	0	0	0	No	0	0	0	0	71.6
-1.44357	36.8887	28	1	2	3077.21	0	0	0	0	0	0	0	2	0	0	2009	0	0	0	0	0	0	0	3	0	0	No	None	Yes	No	0	0	0	No	0	0	0	0	59.2
-1.44357	36.8887	28	1	2	3077.21	0	0	0	0	0	0	0	2	0	0	2010	0	0	0	0	0	0	0	3	0	0	No	None	Yes	No	0	0	0	No	0	0	0	0	91.3
-1.44357	36.8887	28	1	2	3077.21	0	0	0	0	0	0	0	2	0	0	2011	0	0	0	0	0	0	0	3	0	0	No	None	Yes	No	0	0	0	No	0	0	0	0	82.6
-1.44357	36.8887	28	1	2	3077.21	0	0	0	0	0	0	0	2	0	0	2012	0	0	0	0	0	0	0	3	0	0	No	None	Yes	No	0	0	0	No	0	0	0	0	102.6
-1.44357	36.8887	28	1	2	3077.21	0	0	0	0	0	0	0	2	0	0	2013	0	0	0	0	0	0	0	3	0	0	No	None	Yes	No	0	0	0	No	0	0	0	0	74.1
-1.44357	36.8887	28	1	2	3077.21	0	0	0	0	0	0	0	2	0	0	2014	0	0	0	0	0	0	0	3	0	0	Yes	None	No	Yes	1	1	0	Night	7	5	2	3	68.2
-1.44357	36.8887	28	1	2	3077.21	0	0	0	0	0	0	0	2	0	0	2015	0	0	0	0	0	0	0	3	0	0	Yes	Fonnap	Yes	No	0	0	0	No	0	0	0	0	81.9
-1.44357	36.8887	28	1	2	3077.21	0	0	0	0	0	0	0	2	0	0	2016	0	0	0	0	0	0	0	3	0	0	Yes	Fonnap	No	No	0	0	0	No	0	0	0	0	NA
-1.4494	36.8917	29	1	2	3532.36	0	0	0	0	0	2	0	0	0	0	2007	0	0	0	0	1	0	0	0	0	0	No	None	Yes	No	0	0	0	No	0	0	0	0	63.7
-1.4494	36.8917	29	1	2	3532.36	0	0	0	0	0	2	0	0	0	0	2008	0	0	0	0	1	0	0	0	0	0	No	None	Yes	No	0	0	0	No	0	0	0	0	71.6
-1.4494	36.8917	29	1	2	3532.36	0	0	0	0	0	2	0	0	0	0	2009	0	0	0	0	1	0	0	0	0	0	No	None	Yes	No	0	0	0	No	0	0	0	0	59.2
-1.4494	36.8917	29	1	2	3532.36	0	0	0	0	0	2	0	0	0	0	2010	0	0	0	0	1	0	0	0	0	0	No	None	Yes	No	0	0	0	No	0	0	0	0	91.3
-1.4494	36.8917	29	1	2	3532.36	0	0	0	0	0	2	0	0	0	0	2011	0	0	0	0	1	0	0	0	0	0	No	None	Yes	Yes	1	0	1	Day	1	1	0	1	82.6
-1.4494	36.8917	29	1	2	3532.36	0	0	0	0	0	2	0	0	0	0	2012	0	0	0	0	1	0	0	0	0	0	No	None	Yes	Yes	1	1	0	Night	2	2	2	0	102.6
-1.4494	36.8917	29	1	2	3532.36	0	0	0	0	0	2	0	0	0	0	2013	0	0	0	0	1	0	0	0	0	0	Yes	Fonnap	No	No	0	0	0	No	0	0	0	0	74.1
-1.4494	36.8917	29	1	2	3532.36	0	0	0	0	0	2	0	0	0	0	2014	0	0	0	0	1	0	0	0	0	0	Yes	Fonnap	Yes	No	0	0	0	No	0	0	0	0	68.2
-1.4494	36.8917	29	1	2	3532.36	0	0	0	0	0	2	0	0	0	0	2015	0	0	0	0	1	0	0	0	0	0	Yes	Fonnap	Yes	No	0	0	0	No	0	0	0	0	81.9
-1.4494	36.8917	29	1	2	3532.36	0	0	0	0	0	2	0	0	0	0	2016	0	0	0	0	1	0	0	0	0	0	Yes	Fonnap	No	No	0	0	0	No	0	0	0	0	NA
-1.46206	36.9091	30	1	2	4031.68	0	0	0	0	0	0	0	0	1	0	2007	0	0	0	0	0	0	0	0	0	0	No	None	Yes	No	0	0	0	No	0	0	0	0	63.7
-1.46206	36.9091	30	1	2	4031.68	0	0	0	0	0	0	0	0	1	0	2008	0	0	0	0	0	0	0	0	0	0	No	None	Yes	No	0	0	0	No	0	0	0	0	71.6
-1.46206	36.9091	30	1	2	4031.68	0	0	0	0	0	0	0	0	1	0	2009	0	0	0	0	0	0	0	0	0	0	No	None	Yes	No	0	0	0	No	0	0	0	0	59.2
-1.46206	36.9091	30	1	2	4031.68	0	0	0	0	0	0	0	0	1	0	2010	0	0	0	0	0	0	0	0	0	0	No	None	Yes	No	0	0	0	No	0	0	0	0	91.3
-1.46206	36.9091	30	1	2	4031.68	0	0	0	0	0	0	0	0	1	0	2011	0	0	0	0	0	0	0	0	0	0	No	None	Yes	No	0	0	0	No	0	0	0	0	82.6
-1.46206	36.9091	30	1	2	4031.68	0	0	0	0	0	0	0	0	1	0	2012	0	0	0	0	0	0	0	0	0	0	No	None	Yes	No	0	0	0	No	0	0	0	0	102.6
-1.46206	36.9091	30	1	2	4031.68	0	0	0	0	0	0	0	0	1	0	2013	0	0	0	0	0	0	0	0	0	0	No	None	Yes	No	0	0	0	No	0	0	0	0	74.1
-1.46206	36.9091	30	1	2	4031.68	0	0	0	0	0	0	0	0	1	0	2014	0	0	0	0	0	0	0	0	0	0	No	None	Yes	No	0	0	0	No	0	0	0	0	68.2
-1.46206	36.9091	30	1	2	4031.68	0	0	0	0	0	0	0	0	1	0	2015	0	0	0	0	0	0	0	0	0	0	No	None	Yes	Yes	1	1	0	Night	3	1	1	0	81.9
-1.46206	36.9091	30	1	2	4031.68	0	0	0	0	0	0	0	0	1	0	2016	0	0	0	0	0	0	0	0	0	0	No	None	No	No	0	0	0	No	0	0	0	0	NA
-1.4589	36.9092	31	1	2	3707.59	0	0	0	0	0	0	0	2	0	0	2007	0	0	0	0	0	1	0	2	2	2	No	None	Yes	No	0	0	0	No	0	0	0	0	63.7
-1.4589	36.9092	31	1	2	3707.59	0	0	0	0	0	0	0	2	0	0	2008	0	0	0	0	0	1	0	2	2	2	No	None	Yes	No	0	0	0	No	0	0	0	0	71.6
-1.4589	36.9092	31	1	2	3707.59	0	0	0	0	0	0	0	2	0	0	2009	0	0	0	0	0	1	0	2	2	2	No	None	Yes	No	0	0	0	No	0	0	0	0	59.2
-1.4589	36.9092	31	1	2	3707.59	0	0	0	0	0	0	0	2	0	0	2010	0	0	0	0	0	1	0	2	2	2	No	None	Yes	No	0	0	0	No	0	0	0	0	91.3
-1.4589	36.9092	31	1	2	3707.59	0	0	0	0	0	0	0	2	0	0	2011	0	0	0	0	0	1	0	2	2	2	No	None	Yes	No	0	0	0	No	0	0	0	0	82.6
-1.4589	36.9092	31	1	2	3707.59	0	0	0	0	0	0	0	2	0	0	2012	0	0	0	0	0	1	0	2	2	2	No	None	Yes	Yes	1	0	1	Day	2	1	0	1	102.6
-1.4589	36.9092	31	1	2	3707.59	0	0	0	0	0	0	0	2	0	0	2013	0	0	0	0	0	1	0	2	2	2	No	None	Yes	No	0	0	0	No	0	0	0	0	74.1
-1.4589	36.9092	31	1	2	3707.59	0	0	0	0	0	0	0	2	0	0	2014	0	0	0	0	0	1	0	2	2	2	No	None	Yes	Yes	1	1	1	Night	4	4	2	2	68.2
-1.4589	36.9092	31	1	2	3707.59	0	0	0	0	0	0	0	2	0	0	2015	0	0	0	0	0	1	0	2	2	2	No	None	Yes	Yes	1	0	1	Day	2	2	0	2	81.9
-1.4589	36.9092	31	1	2	3707.59	0	0	0	0	0	0	0	2	0	0	2016	0	0	0	0	0	1	0	2	2	2	No	None	No	Yes	1	0	1	Day	2	2	0	2	NA
-1.45939	36.895	32	1	2	4391.34	0	0	0	0	0	0	0	0	0	0	2007	1	0	0	0	0	0	0	0	0	0	No	None	Yes	Yes	0	0	1	Day	2	1	0	1	63.7
-1.45939	36.895	32	1	2	4391.34	0	0	0	0	0	0	0	0	0	0	2008	1	0	0	0	0	0	0	0	0	0	No	None	Yes	No	0	0	0	No	0	0	0	0	71.6
-1.45939	36.895	32	1	2	4391.34	0	0	0	0	0	0	0	0	0	0	2009	1	0	0	0	0	0	0	0	0	0	No	None	Yes	No	0	0	0	No	0	0	0	0	59.2
-1.45939	36.895	32	1	2	4391.34	0	0	0	0	0	0	0	0	0	0	2010	1	0	0	0	0	0	0	0	0	0	No	None	Yes	No	0	0	0	No	0	0	0	0	91.3
-1.45939	36.895	32	1	2	4391.34	0	0	0	0	0	0	0	0	0	0	2011	1	0	0	0	0	0	0	0	0	0	No	None	Yes	No	0	0	0	No	0	0	0	0	82.6
-1.45939	36.895	32	1	2	4391.34	0	0	0	0	0	0	0	0	0	0	2012	1	0	0	0	0	0	0	0	0	0	No	None	Yes	No	0	0	0	No	0	0	0	0	102.6
-1.45939	36.895	32	1	2	4391.34	0	0	0	0	0	0	0	0	0	0	2013	1	0	0	0	0	0	0	0	0	0	No	None	Yes	No	0	0	0	No	0	0	0	0	74.1
-1.45939	36.895	32	1	2	4391.34	0	0	0	0	0	0	0	0	0	0	2014	1	0	0	0	0	0	0	0	0	0	No	None	Yes	No	0	0	0	No	0	0	0	0	68.2
-1.45939	36.895	32	1	2	4391.34	0	0	0	0	0	0	0	0	0	0	2015	1	0	0	0	0	0	0	0	0	0	No	None	Yes	No	0	0	0	No	0	0	0	0	81.9
-1.45939	36.895	32	1	2	4391.34	0	0	0	0	0	0	0	0	0	0	2016	1	0	0	0	0	0	0	0	0	0	No	None	No	No	0	0	0	No	0	0	0	0	NA
-1.42926	36.8657	33	0	2	2404.78	0	1	0	0	0	0	0	1	1	0	2007	0	0	0	0	0	0	0	0	0	0	No	None	Yes	No	0	0	0	No	0	0	0	0	63.7
-1.42926	36.8657	33	0	2	2404.78	0	1	0	0	0	0	0	1	1	0	2008	0	0	0	0	0	0	0	0	0	0	No	None	Yes	Yes	1	1	0	Night	1	1	1	0	71.6
-1.42926	36.8657	33	0	2	2404.78	0	1	0	0	0	0	0	1	1	0	2009	0	0	0	0	0	0	0	0	0	0	No	None	Yes	No	0	0	0	No	0	0	0	0	59.2
-1.42926	36.8657	33	0	2	2404.78	0	1	0	0	0	0	0	1	1	0	2010	0	0	0	0	0	0	0	0	0	0	No	None	Yes	No	0	0	0	No	0	0	0	0	91.3
-1.42926	36.8657	33	0	2	2404.78	0	1	0	0	0	0	0	1	1	0	2011	0	0	0	0	0	0	0	0	0	0	No	None	Yes	No	0	0	0	No	0	0	0	0	82.6
-1.42926	36.8657	33	0	2	2404.78	0	1	0	0	0	0	0	1	1	0	2012	0	0	0	0	0	0	0	0	0	0	No	None	No	No	0	0	0	No	0	0	0	0	102.6
-1.42926	36.8657	33	0	2	2404.78	0	1	0	0	0	0	0	1	1	0	2013	0	0	0	0	0	0	0	0	0	0	No	None	No	No	0	0	0	No	0	0	0	0	74.1
-1.42926	36.8657	33	0	2	2404.78	0	1	0	0	0	0	0	1	1	0	2014	0	0	0	0	0	0	0	0	0	0	No	None	No	Yes	1	1	0	Night	2	1	1	0	68.2
-1.42926	36.8657	33	0	2	2404.78	0	1	0	0	0	0	0	1	1	0	2015	0	0	0	0	0	0	0	0	0	0	No	None	Yes	Yes	1	1	0	Night	2	1	1	0	81.9
-1.42926	36.8657	33	0	2	2404.78	0	1	0	0	0	0	0	1	1	0	2016	0	0	0	0	0	0	0	0	0	0	No	None	No	No	0	0	0	No	0	0	0	0	NA
-1.42724	36.8644	34	1	2	2337.03	0	0	0	0	0	0	0	0	0	0	2007	0	0	0	0	0	0	0	0	0	0	No	None	Yes	No	0	0	0	No	0	0	0	0	63.7
-1.42724	36.8644	34	1	2	2337.03	0	0	0	0	0	0	0	0	0	0	2008	0	0	0	0	0	0	0	0	0	0	No	None	Yes	No	0	0	0	No	0	0	0	0	71.6
-1.42724	36.8644	34	1	2	2337.03	0	0	0	0	0	0	0	0	0	0	2009	0	0	0	0	0	0	0	0	0	0	No	None	Yes	No	0	0	0	No	0	0	0	0	59.2
-1.42724	36.8644	34	1	2	2337.03	0	0	0	0	0	0	0	0	0	0	2010	0	0	0	0	0	0	0	0	0	0	No	None	Yes	No	0	0	0	No	0	0	0	0	91.3
-1.42724	36.8644	34	1	2	2337.03	0	0	0	0	0	0	0	0	0	0	2011	0	0	0	0	0	0	0	0	0	0	No	None	Yes	No	0	0	0	No	0	0	0	0	82.6
-1.42724	36.8644	34	1	2	2337.03	0	0	0	0	0	0	0	0	0	0	2012	0	0	0	0	0	0	0	0	0	0	No	None	Yes	No	0	0	0	No	0	0	0	0	102.6
-1.42724	36.8644	34	1	2	2337.03	0	0	0	0	0	0	0	0	0	0	2013	0	0	0	0	0	0	0	0	0	0	Yes	Fonnap	No	No	0	0	0	No	0	0	0	0	74.1
-1.42724	36.8644	34	1	2	2337.03	0	0	0	0	0	0	0	0	0	0	2014	0	0	0	0	0	0	0	0	0	0	Yes	Fonnap	Yes	No	0	0	0	No	0	0	0	0	68.2
-1.42724	36.8644	34	1	2	2337.03	0	0	0	0	0	0	0	0	0	0	2015	0	0	0	0	0	0	0	0	0	0	Yes	Fonnap	Yes	No	0	0	0	No	0	0	0	0	81.9
-1.42724	36.8644	34	1	2	2337.03	0	0	0	0	0	0	0	0	0	0	2016	0	0	0	0	0	0	0	0	0	0	Yes	Fonnap	No	No	0	0	0	No	0	0	0	0	NA
-1.41715	36.8829	35	1	2	954.421	0	0	0	0	0	0	0	0	0	0	2007	0	0	0	0	0	0	0	0	0	0	No	None	Yes	No	0	0	0	No	0	0	0	0	63.7
-1.41715	36.8829	35	1	2	954.421	0	0	0	0	0	0	0	0	0	0	2008	0	0	0	0	0	0	0	0	0	0	No	None	Yes	No	0	0	0	No	0	0	0	0	71.6
-1.41715	36.8829	35	1	2	954.421	0	0	0	0	0	0	0	0	0	0	2009	0	0	0	0	0	0	0	0	0	0	No	None	Yes	No	0	0	0	No	0	0	0	0	59.2
-1.41715	36.8829	35	1	2	954.421	0	0	0	0	0	0	0	0	0	0	2010	0	0	0	0	0	0	0	0	0	0	No	None	Yes	No	0	0	0	No	0	0	0	0	91.3
-1.41715	36.8829	35	1	2	954.421	0	0	0	0	0	0	0	0	0	0	2011	0	0	0	0	0	0	0	0	0	0	No	None	Yes	No	0	0	0	No	0	0	0	0	82.6
-1.41715	36.8829	35	1	2	954.421	0	0	0	0	0	0	0	0	0	0	2012	0	0	0	0	0	0	0	0	0	0	No	None	Yes	No	0	0	0	No	0	0	0	0	102.6
-1.41715	36.8829	35	1	2	954.421	0	0	0	0	0	0	0	0	0	0	2013	0	0	0	0	0	0	0	0	0	0	No	None	Yes	No	0	0	0	No	0	0	0	0	74.1
-1.41715	36.8829	35	1	2	954.421	0	0	0	0	0	0	0	0	0	0	2014	0	0	0	0	0	0	0	0	0	0	No	None	Yes	No	0	0	0	No	0	0	0	0	68.2
-1.41715	36.8829	35	1	2	954.421	0	0	0	0	0	0	0	0	0	0	2015	0	0	0	0	0	0	0	0	0	0	Yes	Fonnap	No	No	0	0	0	No	0	0	0	0	81.9
-1.41715	36.8829	35	1	2	954.421	0	0	0	0	0	0	0	0	0	0	2016	0	0	0	0	0	0	0	0	0	0	Yes	Fonnap	No	No	0	0	0	No	0	0	0	0	NA
-1.42088	36.8987	36	0	2	332.667	0	0	1	0	1	0	1	0	0	0	2007	0	0	0	0	0	0	0	0	0	0	No	None	Yes	No	0	0	0	No	0	0	0	0	63.7
-1.42088	36.8987	36	0	2	332.667	0	0	1	0	1	0	1	0	0	0	2008	0	0	0	0	0	0	0	0	0	0	No	None	Yes	No	0	0	0	No	0	0	0	0	71.6
-1.42088	36.8987	36	0	2	332.667	0	0	1	0	1	0	1	0	0	0	2009	0	0	0	0	0	0	0	0	0	0	No	None	Yes	Yes	1	1	0	Night	1	1	1	0	59.2
-1.42088	36.8987	36	0	2	332.667	0	0	1	0	1	0	1	0	0	0	2010	0	0	0	0	0	0	0	0	0	0	No	None	Yes	No	0	0	0	No	0	0	0	0	91.3
-1.42088	36.8987	36	0	2	332.667	0	0	1	0	1	0	1	0	0	0	2011	0	0	0	0	0	0	0	0	0	0	No	None	Yes	Yes	1	1	0	Night	2	1	1	0	82.6
-1.42088	36.8987	36	0	2	332.667	0	0	1	0	1	0	1	0	0	0	2012	0	0	0	0	0	0	0	0	0	0	No	None	Yes	No	0	0	0	No	0	0	0	0	102.6
-1.42088	36.8987	36	0	2	332.667	0	0	1	0	1	0	1	0	0	0	2013	0	0	0	0	0	0	0	0	0	0	No	None	Yes	Yes	1	1	0	Night	3	1	1	0	74.1
-1.42088	36.8987	36	0	2	332.667	0	0	1	0	1	0	1	0	0	0	2014	0	0	0	0	0	0	0	0	0	0	No	None	Yes	No	0	0	0	No	0	0	0	0	68.2
-1.42088	36.8987	36	0	2	332.667	0	0	1	0	1	0	1	0	0	0	2015	0	0	0	0	0	0	0	0	0	0	No	None	Yes	No	0	0	0	No	0	0	0	0	81.9
-1.42088	36.8987	36	0	2	332.667	0	0	1	0	1	0	1	0	0	0	2016	0	0	0	0	0	0	0	0	0	0	Yes	Fonnap	No	No	0	0	0	No	0	0	0	0	NA
-1.4258	36.9	37	1	2	769.245	0	0	0	0	1	0	1	0	1	0	2007	0	0	0	0	0	0	1	0	0	2	No	None	Yes	No	0	0	0	No	0	0	0	0	63.7
-1.4258	36.9	37	1	2	769.245	0	0	0	0	1	0	1	0	1	0	2008	0	0	0	0	0	0	1	0	0	2	No	None	Yes	No	0	0	0	No	0	0	0	0	71.6
-1.4258	36.9	37	1	2	769.245	0	0	0	0	1	0	1	0	1	0	2009	0	0	0	0	0	0	1	0	0	2	No	None	Yes	No	0	0	0	No	0	0	0	0	59.2
-1.4258	36.9	37	1	2	769.245	0	0	0	0	1	0	1	0	1	0	2010	0	0	0	0	0	0	1	0	0	2	No	None	Yes	No	0	0	0	No	0	0	0	0	91.3
-1.4258	36.9	37	1	2	769.245	0	0	0	0	1	0	1	0	1	0	2011	0	0	0	0	0	0	1	0	0	2	No	None	Yes	Yes	1	1	0	Night	1	1	1	0	82.6
-1.4258	36.9	37	1	2	769.245	0	0	0	0	1	0	1	0	1	0	2012	0	0	0	0	0	0	1	0	0	2	No	None	Yes	No	0	0	0	No	0	0	0	0	102.6
-1.4258	36.9	37	1	2	769.245	0	0	0	0	1	0	1	0	1	0	2013	0	0	0	0	0	0	1	0	0	2	No	None	Yes	Yes	1	1	1	Night	2	2	1	1	74.1
-1.4258	36.9	37	1	2	769.245	0	0	0	0	1	0	1	0	1	0	2014	0	0	0	0	0	0	1	0	0	2	No	None	Yes	No	0	0	0	No	0	0	0	0	68.2
-1.4258	36.9	37	1	2	769.245	0	0	0	0	1	0	1	0	1	0	2015	0	0	0	0	0	0	1	0	0	2	No	None	Yes	Yes	1	1	0	Night	1	1	1	0	81.9
-1.4258	36.9	37	1	2	769.245	0	0	0	0	1	0	1	0	1	0	2016	0	0	0	0	0	0	1	0	0	2	Yes	Fonnap	No	Yes	1	0	1	Day	9	2	0	2	NA
-1.42159	36.8913	38	1	2	734.209	0	0	0	0	0	1	1	0	0	0	2007	1	0	0	0	0	0	0	0	3	2	No	None	Yes	Yes	1	0	1	Day	2	1	0	1	63.7
-1.42159	36.8913	38	1	2	734.209	0	0	0	0	0	1	1	0	0	0	2008	1	0	0	0	0	0	0	0	3	2	No	None	Yes	No	0	0	0	No	0	0	0	0	71.6
-1.42159	36.8913	38	1	2	734.209	0	0	0	0	0	1	1	0	0	0	2009	1	0	0	0	0	0	0	0	3	2	No	None	Yes	No	0	0	0	No	0	0	0	0	59.2
-1.42159	36.8913	38	1	2	734.209	0	0	0	0	0	1	1	0	0	0	2010	1	0	0	0	0	0	0	0	3	2	No	None	Yes	No	0	0	0	No	0	0	0	0	91.3
-1.42159	36.8913	38	1	2	734.209	0	0	0	0	0	1	1	0	0	0	2011	1	0	0	0	0	0	0	0	3	2	No	None	Yes	No	0	0	0	No	0	0	0	0	82.6
-1.42159	36.8913	38	1	2	734.209	0	0	0	0	0	1	1	0	0	0	2012	1	0	0	0	0	0	0	0	3	2	No	None	Yes	Yes	1	1	0	Night	2	1	1	0	102.6
-1.42159	36.8913	38	1	2	734.209	0	0	0	0	0	1	1	0	0	0	2013	1	0	0	0	0	0	0	0	3	2	Yes	Fonnap	No	Yes	1	1	0	Night	1	1	1	0	74.1
-1.42159	36.8913	38	1	2	734.209	0	0	0	0	0	1	1	0	0	0	2014	1	0	0	0	0	0	0	0	3	2	Yes	Fonnap	Yes	No	0	0	0	No	0	0	0	0	68.2
-1.42159	36.8913	38	1	2	734.209	0	0	0	0	0	1	1	0	0	0	2015	1	0	0	0	0	0	0	0	3	2	Yes	Fonnap	Yes	Yes	1	0	1	Day	6	3	0	3	81.9
-1.42159	36.8913	38	1	2	734.209	0	0	0	0	0	1	1	0	0	0	2016	1	0	0	0	0	0	0	0	3	2	Yes	Fonnap	No	Yes	1	0	1	Day	2	2	0	2	NA
-1.41901	36.8929	39	1	2	403.973	0	0	0	2	3	1	1	0	0	1	2007	0	0	0	0	1	0	0	0	1	0	No	None	Yes	No	0	0	0	No	0	0	0	0	63.7
-1.41901	36.8929	39	1	2	403.973	0	0	0	2	3	1	1	0	0	1	2008	0	0	0	0	1	0	0	0	1	0	No	None	Yes	No	0	0	0	No	0	0	0	0	71.6
-1.41901	36.8929	39	1	2	403.973	0	0	0	2	3	1	1	0	0	1	2009	0	0	0	0	1	0	0	0	1	0	No	None	Yes	No	0	0	0	No	0	0	0	0	59.2
-1.41901	36.8929	39	1	2	403.973	0	0	0	2	3	1	1	0	0	1	2010	0	0	0	0	1	0	0	0	1	0	No	None	Yes	Yes	1	1	0	Night	2	2	2	0	91.3
-1.41901	36.8929	39	1	2	403.973	0	0	0	2	3	1	1	0	0	1	2011	0	0	0	0	1	0	0	0	1	0	No	None	Yes	Yes	1	1	1	Night	11	4	3	1	82.6
-1.41901	36.8929	39	1	2	403.973	0	0	0	2	3	1	1	0	0	1	2012	0	0	0	0	1	0	0	0	1	0	No	None	Yes	Yes	1	1	0	Night	1	1	1	0	102.6
-1.41901	36.8929	39	1	2	403.973	0	0	0	2	3	1	1	0	0	1	2013	0	0	0	0	1	0	0	0	1	0	Yes	Fonnap	No	Yes	1	1	0	Night	1	1	1	0	74.1
-1.41901	36.8929	39	1	2	403.973	0	0	0	2	3	1	1	0	0	1	2014	0	0	0	0	1	0	0	0	1	0	Yes	Fonnap	Yes	No	0	0	0	No	0	0	0	0	68.2
-1.41901	36.8929	39	1	2	403.973	0	0	0	2	3	1	1	0	0	1	2015	0	0	0	0	1	0	0	0	1	0	Yes	Fonnap	Yes	Yes	1	0	1	Day	2	1	0	1	81.9
-1.41901	36.8929	39	1	2	403.973	0	0	0	2	3	1	1	0	0	1	2016	0	0	0	0	1	0	0	0	1	0	Yes	Fonnap	No	Yes	1	1	0	Night	7	1	1	0	NA
-1.42727	36.8993	40	1	2	949.052	1	0	1	2	1	0	2	0	1	0	2007	0	0	0	0	0	0	0	0	0	0	No	None	Yes	Yes	1	1	0	Night	1	1	1	0	63.7
-1.42727	36.8993	40	1	2	949.052	1	0	1	2	1	0	2	0	1	0	2008	0	0	0	0	0	0	0	0	0	0	No	None	Yes	No	0	0	0	No	0	0	0	0	71.6
-1.42727	36.8993	40	1	2	949.052	1	0	1	2	1	0	2	0	1	0	2009	0	0	0	0	0	0	0	0	0	0	No	None	Yes	Yes	1	1	0	Night	1	1	1	0	59.2
-1.42727	36.8993	40	1	2	949.052	1	0	1	2	1	0	2	0	1	0	2010	0	0	0	0	0	0	0	0	0	0	No	None	Yes	Yes	1	1	0	Night	2	2	2	0	91.3
-1.42727	36.8993	40	1	2	949.052	1	0	1	2	1	0	2	0	1	0	2011	0	0	0	0	0	0	0	0	0	0	No	None	Yes	Yes	1	1	0	Night	1	1	1	0	82.6
-1.42727	36.8993	40	1	2	949.052	1	0	1	2	1	0	2	0	1	0	2012	0	0	0	0	0	0	0	0	0	0	No	None	Yes	No	0	0	0	No	0	0	0	0	102.6
-1.42727	36.8993	40	1	2	949.052	1	0	1	2	1	0	2	0	1	0	2013	0	0	0	0	0	0	0	0	0	0	No	None	Yes	Yes	1	1	0	Night	2	2	2	0	74.1
-1.42727	36.8993	40	1	2	949.052	1	0	1	2	1	0	2	0	1	0	2014	0	0	0	0	0	0	0	0	0	0	No	None	Yes	No	0	0	0	No	0	0	0	0	68.2
-1.42727	36.8993	40	1	2	949.052	1	0	1	2	1	0	2	0	1	0	2015	0	0	0	0	0	0	0	0	0	0	No	None	Yes	Yes	1	1	0	Night	2	1	1	0	81.9
-1.42727	36.8993	40	1	2	949.052	1	0	1	2	1	0	2	0	1	0	2016	0	0	0	0	0	0	0	0	0	0	No	None	No	No	0	0	0	No	0	0	0	0	NA
-1.42975	36.8999	41	1	2	1176.52	0	0	0	1	1	1	1	3	0	0	2007	0	1	0	0	0	0	0	0	0	0	No	None	Yes	No	0	0	0	No	0	0	0	0	63.7
-1.42975	36.8999	41	1	2	1176.52	0	0	0	1	1	1	1	3	0	0	2008	0	1	0	0	0	0	0	0	0	0	No	None	Yes	Yes	1	0	1	Day	1	1	0	1	71.6
-1.42975	36.8999	41	1	2	1176.52	0	0	0	1	1	1	1	3	0	0	2009	0	1	0	0	0	0	0	0	0	0	No	None	Yes	No	0	0	0	No	0	0	0	0	59.2
-1.42975	36.8999	41	1	2	1176.52	0	0	0	1	1	1	1	3	0	0	2010	0	1	0	0	0	0	0	0	0	0	No	None	Yes	Yes	1	1	0	Night	2	1	1	0	91.3
-1.42975	36.8999	41	1	2	1176.52	0	0	0	1	1	1	1	3	0	0	2011	0	1	0	0	0	0	0	0	0	0	No	None	Yes	Yes	1	1	0	Night	1	1	1	0	82.6
-1.42975	36.8999	41	1	2	1176.52	0	0	0	1	1	1	1	3	0	0	2012	0	1	0	0	0	0	0	0	0	0	No	None	Yes	Yes	1	1	0	Night	1	1	1	0	102.6
-1.42975	36.8999	41	1	2	1176.52	0	0	0	1	1	1	1	3	0	0	2013	0	1	0	0	0	0	0	0	0	0	No	None	Yes	Yes	1	1	0	Night	1	1	1	0	74.1
-1.42975	36.8999	41	1	2	1176.52	0	0	0	1	1	1	1	3	0	0	2014	0	1	0	0	0	0	0	0	0	0	No	None	Yes	Yes	1	1	0	Night	11	3	3	0	68.2
-1.42975	36.8999	41	1	2	1176.52	0	0	0	1	1	1	1	3	0	0	2015	0	1	0	0	0	0	0	0	0	0	Yes	Yesself	No	No	0	0	0	No	0	0	0	0	81.9
-1.42975	36.8999	41	1	2	1176.52	0	0	0	1	1	1	1	3	0	0	2016	0	1	0	0	0	0	0	0	0	0	Yes	Yesself	No	No	0	0	0	No	0	0	0	0	NA
-1.4216	36.9023	42	1	2	242.332	0	1	1	3	4	3	0	0	0	0	2007	0	0	0	1	0	0	0	0	0	0	No	None	Yes	No	0	0	0	No	0	0	0	0	63.7
-1.4216	36.9023	42	1	2	242.332	0	1	1	3	4	3	0	0	0	0	2008	0	0	0	1	0	0	0	0	0	0	No	None	Yes	Yes	1	1	0	Night	1	1	1	0	71.6
-1.4216	36.9023	42	1	2	242.332	0	1	1	3	4	3	0	0	0	0	2009	0	0	0	1	0	0	0	0	0	0	No	None	Yes	Yes	1	1	0	Night	2	1	1	0	59.2
-1.4216	36.9023	42	1	2	242.332	0	1	1	3	4	3	0	0	0	0	2010	0	0	0	1	0	0	0	0	0	0	No	None	Yes	Yes	1	1	1	Night	8	4	3	1	91.3
-1.4216	36.9023	42	1	2	242.332	0	1	1	3	4	3	0	0	0	0	2011	0	0	0	1	0	0	0	0	0	0	No	None	Yes	Yes	1	1	0	Night	8	4	4	0	82.6
-1.4216	36.9023	42	1	2	242.332	0	1	1	3	4	3	0	0	0	0	2012	0	0	0	1	0	0	0	0	0	0	No	None	Yes	Yes	1	1	0	Night	5	3	3	0	102.6
-1.4216	36.9023	42	1	2	242.332	0	1	1	3	4	3	0	0	0	0	2013	0	0	0	1	0	0	0	0	0	0	No	None	Yes	No	0	0	0	No	0	0	0	0	74.1
-1.4216	36.9023	42	1	2	242.332	0	1	1	3	4	3	0	0	0	0	2014	0	0	0	1	0	0	0	0	0	0	Yes	Yesself	No	No	0	0	0	No	0	0	0	0	68.2
-1.4216	36.9023	42	1	2	242.332	0	1	1	3	4	3	0	0	0	0	2015	0	0	0	1	0	0	0	0	0	0	Yes	Fonnap	Yes	No	0	0	0	No	0	0	0	0	81.9
-1.4216	36.9023	42	1	2	242.332	0	1	1	3	4	3	0	0	0	0	2016	0	0	0	1	0	0	0	0	0	0	Yes	Fonnap	No	No	0	0	0	No	0	0	0	0	NA
-1.4254	36.9039	43	1	2	552.699	0	1	0	2	1	1	0	0	0	0	2007	0	0	0	0	0	0	0	0	1	0	No	None	Yes	No	0	0	0	No	0	0	0	0	63.7
-1.4254	36.9039	43	1	2	552.699	0	1	0	2	1	1	0	0	0	0	2008	0	0	0	0	0	0	0	0	1	0	No	None	Yes	Yes	1	1	0	Night	1	1	1	0	71.6
-1.4254	36.9039	43	1	2	552.699	0	1	0	2	1	1	0	0	0	0	2009	0	0	0	0	0	0	0	0	1	0	No	None	Yes	No	0	0	0	No	0	0	0	0	59.2
-1.4254	36.9039	43	1	2	552.699	0	1	0	2	1	1	0	0	0	0	2010	0	0	0	0	0	0	0	0	1	0	No	None	Yes	Yes	1	1	0	Night	4	2	2	0	91.3
-1.4254	36.9039	43	1	2	552.699	0	1	0	2	1	1	0	0	0	0	2011	0	0	0	0	0	0	0	0	1	0	No	None	Yes	Yes	1	1	0	Night	3	1	1	0	82.6
-1.4254	36.9039	43	1	2	552.699	0	1	0	2	1	1	0	0	0	0	2012	0	0	0	0	0	0	0	0	1	0	No	None	Yes	Yes	1	1	0	Night	1	1	1	0	102.6
-1.4254	36.9039	43	1	2	552.699	0	1	0	2	1	1	0	0	0	0	2013	0	0	0	0	0	0	0	0	1	0	Yes	Yesself	No	No	0	0	0	No	0	0	0	0	74.1
-1.4254	36.9039	43	1	2	552.699	0	1	0	2	1	1	0	0	0	0	2014	0	0	0	0	0	0	0	0	1	0	Yes	Yesself	Yes	No	0	0	0	No	0	0	0	0	68.2
-1.4254	36.9039	43	1	2	552.699	0	1	0	2	1	1	0	0	0	0	2015	0	0	0	0	0	0	0	0	1	0	Yes	Yesself	Yes	Yes	1	0	1	Day	2	1	0	1	81.9
-1.4254	36.9039	43	1	2	552.699	0	1	0	2	1	1	0	0	0	0	2016	0	0	0	0	0	0	0	0	1	0	No	Yesself	No	No	0	0	0	No	0	0	0	0	NA
-1.44909	36.9382	44	1	2	1795.53	0	0	0	0	1	1	0	0	0	0	2007	0	0	0	0	0	0	0	0	0	0	No	None	Yes	No	0	0	0	No	0	0	0	0	63.7
-1.44909	36.9382	44	1	2	1795.53	0	0	0	0	1	1	0	0	0	0	2008	0	0	0	0	0	0	0	0	0	0	No	None	Yes	No	0	0	0	No	0	0	0	0	71.6
-1.44909	36.9382	44	1	2	1795.53	0	0	0	0	1	1	0	0	0	0	2009	0	0	0	0	0	0	0	0	0	0	No	None	Yes	No	0	0	0	No	0	0	0	0	59.2
-1.44909	36.9382	44	1	2	1795.53	0	0	0	0	1	1	0	0	0	0	2010	0	0	0	0	0	0	0	0	0	0	No	None	Yes	No	0	0	0	No	0	0	0	0	91.3
-1.44909	36.9382	44	1	2	1795.53	0	0	0	0	1	1	0	0	0	0	2011	0	0	0	0	0	0	0	0	0	0	No	None	Yes	Yes	1	1	0	Night	1	1	1	0	82.6
-1.44909	36.9382	44	1	2	1795.53	0	0	0	0	1	1	0	0	0	0	2012	0	0	0	0	0	0	0	0	0	0	No	None	Yes	Yes	1	1	0	Night	1	1	1	0	102.6
-1.44909	36.9382	44	1	2	1795.53	0	0	0	0	1	1	0	0	0	0	2013	0	0	0	0	0	0	0	0	0	0	Yes	Fonnap	No	No	0	0	0	No	0	0	0	0	74.1
-1.44909	36.9382	44	1	2	1795.53	0	0	0	0	1	1	0	0	0	0	2014	0	0	0	0	0	0	0	0	0	0	Yes	Fonnap	Yes	No	0	0	0	No	0	0	0	0	68.2
-1.44909	36.9382	44	1	2	1795.53	0	0	0	0	1	1	0	0	0	0	2015	0	0	0	0	0	0	0	0	0	0	Yes	Fonnap	Yes	No	0	0	0	No	0	0	0	0	81.9
-1.44909	36.9382	44	1	2	1795.53	0	0	0	0	1	1	0	0	0	0	2016	0	0	0	0	0	0	0	0	0	0	Yes	Fonnap	No	No	0	0	0	No	0	0	0	0	NA
-1.44391	36.9383	45	1	2	1258.31	1	1	0	0	0	0	0	1	1	0	2007	0	0	0	0	0	0	0	0	1	0	No	None	Yes	Yes	1	1	0	Night	1	1	1	0	63.7
-1.44391	36.9383	45	1	2	1258.31	1	1	0	0	0	0	0	1	1	0	2008	0	0	0	0	0	0	0	0	1	0	No	None	Yes	Yes	1	1	0	Night	1	1	1	0	71.6
-1.44391	36.9383	45	1	2	1258.31	1	1	0	0	0	0	0	1	1	0	2009	0	0	0	0	0	0	0	0	1	0	No	None	Yes	No	0	0	0	No	0	0	0	0	59.2
-1.44391	36.9383	45	1	2	1258.31	1	1	0	0	0	0	0	1	1	0	2010	0	0	0	0	0	0	0	0	1	0	No	None	Yes	No	0	0	0	No	0	0	0	0	91.3
-1.44391	36.9383	45	1	2	1258.31	1	1	0	0	0	0	0	1	1	0	2011	0	0	0	0	0	0	0	0	1	0	No	None	Yes	No	0	0	0	No	0	0	0	0	82.6
-1.44391	36.9383	45	1	2	1258.31	1	1	0	0	0	0	0	1	1	0	2012	0	0	0	0	0	0	0	0	1	0	No	None	Yes	No	0	0	0	No	0	0	0	0	102.6
-1.44391	36.9383	45	1	2	1258.31	1	1	0	0	0	0	0	1	1	0	2013	0	0	0	0	0	0	0	0	1	0	No	None	Yes	No	0	0	0	No	0	0	0	0	74.1
-1.44391	36.9383	45	1	2	1258.31	1	1	0	0	0	0	0	1	1	0	2014	0	0	0	0	0	0	0	0	1	0	Yes	Fonnap	No	Yes	1	1	0	Night	1	1	1	0	68.2
-1.44391	36.9383	45	1	2	1258.31	1	1	0	0	0	0	0	1	1	0	2015	0	0	0	0	0	0	0	0	1	0	Yes	Fonnap	Yes	Yes	1	1	1	Night	14	2	1	1	81.9
-1.44391	36.9383	45	1	2	1258.31	1	1	0	0	0	0	0	1	1	0	2016	0	0	0	0	0	0	0	0	1	0	Yes	Fonnap	No	No	0	0	0	No	0	0	0	0	NA
-1.43599	36.9359	46	1	2	381.611	2	0	1	1	0	1	0	1	1	0	2007	0	0	0	0	0	0	0	1	0	0	No	None	Yes	Yes	1	1	1	Night	2	2	2	0	63.7
-1.43599	36.9359	46	1	2	381.611	2	0	1	1	0	1	0	1	1	0	2008	0	0	0	0	0	0	0	1	0	0	No	None	Yes	No	0	0	0	No	0	0	0	0	71.6
-1.43599	36.9359	46	1	2	381.611	2	0	1	1	0	1	0	1	1	0	2009	0	0	0	0	0	0	0	1	0	0	No	None	Yes	Yes	1	1	0	Night	1	1	1	0	59.2
-1.43599	36.9359	46	1	2	381.611	2	0	1	1	0	1	0	1	1	0	2010	0	0	0	0	0	0	0	1	0	0	No	None	Yes	Yes	1	1	0	Night	1	1	1	0	91.3
-1.43599	36.9359	46	1	2	381.611	2	0	1	1	0	1	0	1	1	0	2011	0	0	0	0	0	0	0	1	0	0	No	None	Yes	No	0	0	0	No	0	0	0	0	82.6
-1.43599	36.9359	46	1	2	381.611	2	0	1	1	0	1	0	1	1	0	2012	0	0	0	0	0	0	0	1	0	0	Yes	Fonnap	No	Yes	1	1	0	Night	1	1	1	0	102.6
-1.43599	36.9359	46	1	2	381.611	2	0	1	1	0	1	0	1	1	0	2013	0	0	0	0	0	0	0	1	0	0	Yes	Fonnap	Yes	No	0	0	0	No	0	0	0	0	74.1
-1.43599	36.9359	46	1	2	381.611	2	0	1	1	0	1	0	1	1	0	2014	0	0	0	0	0	0	0	1	0	0	Yes	Fonnap	Yes	Yes	1	1	1	Night	4	2	1	1	68.2
-1.43599	36.9359	46	1	2	381.611	2	0	1	1	0	1	0	1	1	0	2015	0	0	0	0	0	0	0	1	0	0	No	Fonnap	No	Yes	1	1	0	Night	1	1	1	0	81.9
-1.43599	36.9359	46	1	2	381.611	2	0	1	1	0	1	0	1	1	0	2016	0	0	0	0	0	0	0	1	0	0	Yes	Fonnap	No	No	0	0	0	No	0	0	0	0	NA
-1.43668	36.9445	47	1	2	313.788	0	0	0	0	0	0	0	1	0	1	2007	0	0	0	0	0	0	0	0	0	0	No	None	Yes	No	0	0	0	No	0	0	0	0	63.7
-1.43668	36.9445	47	1	2	313.788	0	0	0	0	0	0	0	1	0	1	2008	0	0	0	0	0	0	0	0	0	0	No	None	Yes	No	0	0	0	No	0	0	0	0	71.6
-1.43668	36.9445	47	1	2	313.788	0	0	0	0	0	0	0	1	0	1	2009	0	0	0	0	0	0	0	0	0	0	No	None	Yes	No	0	0	0	No	0	0	0	0	59.2
-1.43668	36.9445	47	1	2	313.788	0	0	0	0	0	0	0	1	0	1	2010	0	0	0	0	0	0	0	0	0	0	No	None	Yes	No	0	0	0	No	0	0	0	0	91.3
-1.43668	36.9445	47	1	2	313.788	0	0	0	0	0	0	0	1	0	1	2011	0	0	0	0	0	0	0	0	0	0	No	None	Yes	No	0	0	0	No	0	0	0	0	82.6
-1.43668	36.9445	47	1	2	313.788	0	0	0	0	0	0	0	1	0	1	2012	0	0	0	0	0	0	0	0	0	0	No	None	Yes	No	0	0	0	No	0	0	0	0	102.6
-1.43668	36.9445	47	1	2	313.788	0	0	0	0	0	0	0	1	0	1	2013	0	0	0	0	0	0	0	0	0	0	No	None	Yes	No	0	0	0	No	0	0	0	0	74.1
-1.43668	36.9445	47	1	2	313.788	0	0	0	0	0	0	0	1	0	1	2014	0	0	0	0	0	0	0	0	0	0	No	None	Yes	Yes	1	1	0	Night	1	1	1	0	68.2
-1.43668	36.9445	47	1	2	313.788	0	0	0	0	0	0	0	1	0	1	2015	0	0	0	0	0	0	0	0	0	0	No	None	Yes	No	0	0	0	No	0	0	0	0	81.9
-1.43668	36.9445	47	1	2	313.788	0	0	0	0	0	0	0	1	0	1	2016	0	0	0	0	0	0	0	0	0	0	No	None	No	Yes	1	1	0	Night	2	1	1	0	NA
-1.43925	36.9455	48	1	2	441.414	0	0	0	1	2	2	0	0	1	1	2007	0	0	0	1	0	0	0	0	0	1	No	None	Yes	No	0	0	0	No	0	0	0	0	63.7
-1.43925	36.9455	48	1	2	441.414	0	0	0	1	2	2	0	0	1	1	2008	0	0	0	1	0	0	0	0	0	1	No	None	Yes	No	0	0	0	No	0	0	0	0	71.6
-1.43925	36.9455	48	1	2	441.414	0	0	0	1	2	2	0	0	1	1	2009	0	0	0	1	0	0	0	0	0	1	No	None	Yes	No	0	0	0	No	0	0	0	0	59.2
-1.43925	36.9455	48	1	2	441.414	0	0	0	1	2	2	0	0	1	1	2010	0	0	0	1	0	0	0	0	0	1	No	None	Yes	Yes	1	1	0	Night	3	2	1	1	91.3
-1.43925	36.9455	48	1	2	441.414	0	0	0	1	2	2	0	0	1	1	2011	0	0	0	1	0	0	0	0	0	1	No	None	Yes	Yes	1	1	0	Night	2	2	2	0	82.6
-1.43925	36.9455	48	1	2	441.414	0	0	0	1	2	2	0	0	1	1	2012	0	0	0	1	0	0	0	0	0	1	No	None	Yes	Yes	1	1	0	Night	5	2	2	0	102.6
-1.43925	36.9455	48	1	2	441.414	0	0	0	1	2	2	0	0	1	1	2013	0	0	0	1	0	0	0	0	0	1	No	None	Yes	No	0	0	0	No	0	0	0	0	74.1
-1.43925	36.9455	48	1	2	441.414	0	0	0	1	2	2	0	0	1	1	2014	0	0	0	1	0	0	0	0	0	1	No	None	Yes	No	0	0	0	No	0	0	0	0	68.2
-1.43925	36.9455	48	1	2	441.414	0	0	0	1	2	2	0	0	1	1	2015	0	0	0	1	0	0	0	0	0	1	Yes	Fonnap	No	Yes	1	1	0	Night	1	1	1	0	81.9
-1.43925	36.9455	48	1	2	441.414	0	0	0	1	2	2	0	0	1	1	2016	0	0	0	1	0	0	0	0	0	1	Yes	Fonnap	No	Yes	1	1	1	Night	2	2	1	1	NA
-1.41346	36.8855	49	1	2	593.878	0	0	0	1	10	0	1	0	0	0	2007	0	0	0	0	0	0	0	0	0	0	No	None	Yes	No	0	0	0	No	0	0	0	0	63.7
-1.41346	36.8855	49	1	2	593.878	0	0	0	1	10	0	1	0	0	0	2008	0	0	0	0	0	0	0	0	0	0	No	None	Yes	No	0	0	0	No	0	0	0	0	71.6
-1.41346	36.8855	49	1	2	593.878	0	0	0	1	10	0	1	0	0	0	2009	0	0	0	0	0	0	0	0	0	0	No	None	Yes	No	0	0	0	No	0	0	0	0	59.2
-1.41346	36.8855	49	1	2	593.878	0	0	0	1	10	0	1	0	0	0	2010	0	0	0	0	0	0	0	0	0	0	No	None	Yes	Yes	1	1	0	Night	2	1	1	0	91.3
-1.41346	36.8855	49	1	2	593.878	0	0	0	1	10	0	1	0	0	0	2011	0	0	0	0	0	0	0	0	0	0	No	None	Yes	Yes	1	1	0	Night	2	10	10	0	82.6
-1.41346	36.8855	49	1	2	593.878	0	0	0	1	10	0	1	0	0	0	2012	0	0	0	0	0	0	0	0	0	0	No	None	Yes	No	0	0	0	No	0	0	0	0	102.6
-1.41346	36.8855	49	1	2	593.878	0	0	0	1	10	0	1	0	0	0	2013	0	0	0	0	0	0	0	0	0	0	No	None	Yes	Yes	1	1	0	Night	1	1	1	0	74.1
-1.41346	36.8855	49	1	2	593.878	0	0	0	1	10	0	1	0	0	0	2014	0	0	0	0	0	0	0	0	0	0	No	None	Yes	No	0	0	0	No	0	0	0	0	68.2
-1.41346	36.8855	49	1	2	593.878	0	0	0	1	10	0	1	0	0	0	2015	0	0	0	0	0	0	0	0	0	0	No	None	Yes	No	0	0	0	No	0	0	0	0	81.9
-1.41346	36.8855	49	1	2	593.878	0	0	0	1	10	0	1	0	0	0	2016	0	0	0	0	0	0	0	0	0	0	No	None	No	No	0	0	0	No	0	0	0	0	NA
-1.41317	36.8832	50	1	2	656.853	0	0	0	0	1	1	1	0	0	0	2007	0	0	0	1	0	0	0	0	0	0	No	None	Yes	No	0	0	0	No	0	0	0	0	63.7
-1.41317	36.8832	50	1	2	656.853	0	0	0	0	1	1	1	0	0	0	2008	0	0	0	1	0	0	0	0	0	0	No	None	Yes	No	0	0	0	No	0	0	0	0	71.6
-1.41317	36.8832	50	1	2	656.853	0	0	0	0	1	1	1	0	0	0	2009	0	0	0	1	0	0	0	0	0	0	No	None	Yes	No	0	0	0	No	0	0	0	0	59.2
-1.41317	36.8832	50	1	2	656.853	0	0	0	0	1	1	1	0	0	0	2010	0	0	0	1	0	0	0	0	0	0	No	None	Yes	Yes	1	0	1	Day	1	1	0	1	91.3
-1.41317	36.8832	50	1	2	656.853	0	0	0	0	1	1	1	0	0	0	2011	0	0	0	1	0	0	0	0	0	0	No	None	Yes	Yes	1	1	0	Night	1	1	1	0	82.6
-1.41317	36.8832	50	1	2	656.853	0	0	0	0	1	1	1	0	0	0	2012	0	0	0	1	0	0	0	0	0	0	No	None	Yes	Yes	1	1	0	Night	1	1	1	0	102.6
-1.41317	36.8832	50	1	2	656.853	0	0	0	0	1	1	1	0	0	0	2013	0	0	0	1	0	0	0	0	0	0	No	None	Yes	Yes	1	1	0	Night	1	1	1	0	74.1
-1.41317	36.8832	50	1	2	656.853	0	0	0	0	1	1	1	0	0	0	2014	0	0	0	1	0	0	0	0	0	0	Yes	Yesself	No	No	0	0	0	No	0	0	0	0	68.2
-1.41317	36.8832	50	1	2	656.853	0	0	0	0	1	1	1	0	0	0	2015	0	0	0	1	0	0	0	0	0	0	Yes	Yesself	Yes	No	0	0	0	No	0	0	0	0	81.9
-1.41317	36.8832	50	1	2	656.853	0	0	0	0	1	1	1	0	0	0	2016	0	0	0	1	0	0	0	0	0	0	No	Yesself	No	No	0	0	0	No	0	0	0	0	NA
-1.4099	36.8772	51	1	2	315.472	0	0	0	0	0	0	0	0	0	0	2007	0	0	0	0	0	0	0	0	0	0	No	None	Yes	No	0	0	0	No	0	0	0	0	63.7
-1.4099	36.8772	51	1	2	315.472	0	0	0	0	0	0	0	0	0	0	2008	0	0	0	0	0	0	0	0	0	0	No	None	Yes	No	0	0	0	No	0	0	0	0	71.6
-1.4099	36.8772	51	1	2	315.472	0	0	0	0	0	0	0	0	0	0	2009	0	0	0	0	0	0	0	0	0	0	No	None	Yes	No	0	0	0	No	0	0	0	0	59.2
-1.4099	36.8772	51	1	2	315.472	0	0	0	0	0	0	0	0	0	0	2010	0	0	0	0	0	0	0	0	0	0	No	None	Yes	No	0	0	0	No	0	0	0	0	91.3
-1.4099	36.8772	51	1	2	315.472	0	0	0	0	0	0	0	0	0	0	2011	0	0	0	0	0	0	0	0	0	0	No	None	Yes	No	0	0	0	No	0	0	0	0	82.6
-1.4099	36.8772	51	1	2	315.472	0	0	0	0	0	0	0	0	0	0	2012	0	0	0	0	0	0	0	0	0	0	No	None	Yes	No	0	0	0	No	0	0	0	0	102.6
-1.4099	36.8772	51	1	2	315.472	0	0	0	0	0	0	0	0	0	0	2013	0	0	0	0	0	0	0	0	0	0	No	None	Yes	No	0	0	0	No	0	0	0	0	74.1
-1.4099	36.8772	51	1	2	315.472	0	0	0	0	0	0	0	0	0	0	2014	0	0	0	0	0	0	0	0	0	0	No	None	Yes	No	0	0	0	No	0	0	0	0	68.2
-1.4099	36.8772	51	1	2	315.472	0	0	0	0	0	0	0	0	0	0	2015	0	0	0	0	0	0	0	0	0	0	No	None	Yes	No	0	0	0	No	0	0	0	0	81.9
-1.4099	36.8772	51	1	2	315.472	0	0	0	0	0	0	0	0	0	0	2016	0	0	0	0	0	0	0	0	0	0	No	None	No	No	0	0	0	No	0	0	0	0	NA
-1.4206	36.8826	52	1	2	1177.51	0	1	0	0	0	0	0	1	0	0	2007	0	0	0	0	0	0	0	0	0	0	No	None	Yes	No	0	0	0	No	0	0	0	0	63.7
-1.4206	36.8826	52	1	2	1177.51	0	1	0	0	0	0	0	1	0	0	2008	0	0	0	0	0	0	0	0	0	0	No	None	Yes	Yes	1	1	0	Night	1	1	1	0	71.6
-1.4206	36.8826	52	1	2	1177.51	0	1	0	0	0	0	0	1	0	0	2009	0	0	0	0	0	0	0	0	0	0	No	None	Yes	No	0	0	0	No	0	0	0	0	59.2
-1.4206	36.8826	52	1	2	1177.51	0	1	0	0	0	0	0	1	0	0	2010	0	0	0	0	0	0	0	0	0	0	No	None	Yes	No	0	0	0	No	0	0	0	0	91.3
-1.4206	36.8826	52	1	2	1177.51	0	1	0	0	0	0	0	1	0	0	2011	0	0	0	0	0	0	0	0	0	0	No	None	Yes	No	0	0	0	No	0	0	0	0	82.6
-1.4206	36.8826	52	1	2	1177.51	0	1	0	0	0	0	0	1	0	0	2012	0	0	0	0	0	0	0	0	0	0	No	None	Yes	No	0	0	0	No	0	0	0	0	102.6
-1.4206	36.8826	52	1	2	1177.51	0	1	0	0	0	0	0	1	0	0	2013	0	0	0	0	0	0	0	0	0	0	No	None	Yes	No	0	0	0	No	0	0	0	0	74.1
-1.4206	36.8826	52	1	2	1177.51	0	1	0	0	0	0	0	1	0	0	2014	0	0	0	0	0	0	0	0	0	0	No	None	Yes	Yes	1	1	0	Night	1	1	1	0	68.2
-1.4206	36.8826	52	1	2	1177.51	0	1	0	0	0	0	0	1	0	0	2015	0	0	0	0	0	0	0	0	0	0	Yes	Fonnap	No	No	0	0	0	No	0	0	0	0	81.9
-1.4206	36.8826	52	1	2	1177.51	0	1	0	0	0	0	0	1	0	0	2016	0	0	0	0	0	0	0	0	0	0	Yes	Fonnap	No	No	0	0	0	No	0	0	0	0	NA
-1.4359	36.8865	53	1	2	2398.85	0	0	1	0	0	0	0	0	0	0	2007	0	0	0	0	0	0	10	0	0	0	No	None	Yes	No	0	0	0	No	0	0	0	0	63.7
-1.4359	36.8865	53	1	2	2398.85	0	0	1	0	0	0	0	0	0	0	2008	0	0	0	0	0	0	10	0	0	0	No	None	Yes	No	0	0	0	No	0	0	0	0	71.6
-1.4359	36.8865	53	1	2	2398.85	0	0	1	0	0	0	0	0	0	0	2009	0	0	0	0	0	0	10	0	0	0	No	None	Yes	Yes	1	1	0	Night	1	1	1	0	59.2
-1.4359	36.8865	53	1	2	2398.85	0	0	1	0	0	0	0	0	0	0	2010	0	0	0	0	0	0	10	0	0	0	No	None	Yes	No	0	0	0	No	0	0	0	0	91.3
-1.4359	36.8865	53	1	2	2398.85	0	0	1	0	0	0	0	0	0	0	2011	0	0	0	0	0	0	10	0	0	0	No	None	Yes	No	0	0	0	No	0	0	0	0	82.6
-1.4359	36.8865	53	1	2	2398.85	0	0	1	0	0	0	0	0	0	0	2012	0	0	0	0	0	0	10	0	0	0	No	None	Yes	No	0	0	0	No	0	0	0	0	102.6
-1.4359	36.8865	53	1	2	2398.85	0	0	1	0	0	0	0	0	0	0	2013	0	0	0	0	0	0	10	0	0	0	No	None	Yes	Yes	1	0	1	Day	1	10	0	10	74.1
-1.4359	36.8865	53	1	2	2398.85	0	0	1	0	0	0	0	0	0	0	2014	0	0	0	0	0	0	10	0	0	0	No	None	Yes	No	0	0	0	No	0	0	0	0	68.2
-1.4359	36.8865	53	1	2	2398.85	0	0	1	0	0	0	0	0	0	0	2015	0	0	0	0	0	0	10	0	0	0	No	None	Yes	No	0	0	0	No	0	0	0	0	81.9
-1.4359	36.8865	53	1	2	2398.85	0	0	1	0	0	0	0	0	0	0	2016	0	0	0	0	0	0	10	0	0	0	No	None	No	No	0	0	0	No	0	0	0	0	NA
-1.46235	36.9011	54	1	2	4419.33	0	0	0	0	2	2	0	2	0	0	2007	0	0	0	0	0	1	0	1	1	1	No	None	Yes	No	0	0	0	No	0	0	0	0	63.7
-1.46235	36.9011	54	1	2	4419.33	0	0	0	0	2	2	0	2	0	0	2008	0	0	0	0	0	1	0	1	1	1	No	None	Yes	No	0	0	0	No	0	0	0	0	71.6
-1.46235	36.9011	54	1	2	4419.33	0	0	0	0	2	2	0	2	0	0	2009	0	0	0	0	0	1	0	1	1	1	No	None	Yes	No	0	0	0	No	0	0	0	0	59.2
-1.46235	36.9011	54	1	2	4419.33	0	0	0	0	2	2	0	2	0	0	2010	0	0	0	0	0	1	0	1	1	1	No	None	Yes	No	0	0	0	No	0	0	0	0	91.3
-1.46235	36.9011	54	1	2	4419.33	0	0	0	0	2	2	0	2	0	0	2011	0	0	0	0	0	1	0	1	1	1	No	None	Yes	Yes	1	1	0	Night	2	2	2	0	82.6
-1.46235	36.9011	54	1	2	4419.33	0	0	0	0	2	2	0	2	0	0	2012	0	0	0	0	0	1	0	1	1	1	No	None	Yes	Yes	1	1	1	Night	7	3	2	1	102.6
-1.46235	36.9011	54	1	2	4419.33	0	0	0	0	2	2	0	2	0	0	2013	0	0	0	0	0	1	0	1	1	1	No	None	Yes	No	0	0	0	No	0	0	0	0	74.1
-1.46235	36.9011	54	1	2	4419.33	0	0	0	0	2	2	0	2	0	0	2014	0	0	0	0	0	1	0	1	1	1	No	None	Yes	Yes	1	1	1	Night	4	3	2	1	68.2
-1.46235	36.9011	54	1	2	4419.33	0	0	0	0	2	2	0	2	0	0	2015	0	0	0	0	0	1	0	1	1	1	No	None	Yes	Yes	1	0	1	Day	2	1	0	1	81.9
-1.46235	36.9011	54	1	2	4419.33	0	0	0	0	2	2	0	2	0	0	2016	0	0	0	0	0	1	0	1	1	1	No	None	No	Yes	1	0	1	Day	1	1	0	1	NA
-1.46008	36.9023	55	0	2	4136.38	0	0	0	0	0	0	0	0	0	0	2007	0	0	0	0	0	0	0	0	0	0	No	None	Yes	No	0	0	0	No	0	0	0	0	63.7
-1.46008	36.9023	55	0	2	4136.38	0	0	0	0	0	0	0	0	0	0	2008	0	0	0	0	0	0	0	0	0	0	No	None	Yes	No	0	0	0	No	0	0	0	0	71.6
-1.46008	36.9023	55	0	2	4136.38	0	0	0	0	0	0	0	0	0	0	2009	0	0	0	0	0	0	0	0	0	0	No	None	Yes	No	0	0	0	No	0	0	0	0	59.2
-1.46008	36.9023	55	0	2	4136.38	0	0	0	0	0	0	0	0	0	0	2010	0	0	0	0	0	0	0	0	0	0	No	None	Yes	No	0	0	0	No	0	0	0	0	91.3
-1.46008	36.9023	55	0	2	4136.38	0	0	0	0	0	0	0	0	0	0	2011	0	0	0	0	0	0	0	0	0	0	No	None	Yes	No	0	0	0	No	0	0	0	0	82.6
-1.46008	36.9023	55	0	2	4136.38	0	0	0	0	0	0	0	0	0	0	2012	0	0	0	0	0	0	0	0	0	0	No	None	Yes	No	0	0	0	No	0	0	0	0	102.6
-1.46008	36.9023	55	0	2	4136.38	0	0	0	0	0	0	0	0	0	0	2013	0	0	0	0	0	0	0	0	0	0	No	None	Yes	No	0	0	0	No	0	0	0	0	74.1
-1.46008	36.9023	55	0	2	4136.38	0	0	0	0	0	0	0	0	0	0	2014	0	0	0	0	0	0	0	0	0	0	No	None	Yes	No	0	0	0	No	0	0	0	0	68.2
-1.46008	36.9023	55	0	2	4136.38	0	0	0	0	0	0	0	0	0	0	2015	0	0	0	0	0	0	0	0	0	0	Yes	Fonnap	No	No	0	0	0	No	0	0	0	0	81.9
-1.46008	36.9023	55	0	2	4136.38	0	0	0	0	0	0	0	0	0	0	2016	0	0	0	0	0	0	0	0	0	0	Yes	Fonnap	No	No	0	0	0	No	0	0	0	0	NA
-1.45272	36.912	56	1	2	2955.15	0	0	0	0	1	0	0	0	0	0	2007	0	0	0	0	0	0	0	0	1	0	No	None	Yes	No	0	0	0	No	0	0	0	0	63.7
-1.45272	36.912	56	1	2	2955.15	0	0	0	0	1	0	0	0	0	0	2008	0	0	0	0	0	0	0	0	1	0	No	None	Yes	No	0	0	0	No	0	0	0	0	71.6
-1.45272	36.912	56	1	2	2955.15	0	0	0	0	1	0	0	0	0	0	2009	0	0	0	0	0	0	0	0	1	0	No	None	Yes	No	0	0	0	No	0	0	0	0	59.2
-1.45272	36.912	56	1	2	2955.15	0	0	0	0	1	0	0	0	0	0	2010	0	0	0	0	0	0	0	0	1	0	No	None	Yes	No	0	0	0	No	0	0	0	0	91.3
-1.45272	36.912	56	1	2	2955.15	0	0	0	0	1	0	0	0	0	0	2011	0	0	0	0	0	0	0	0	1	0	No	None	Yes	Yes	1	1	0	Night	1	1	1	0	82.6
-1.45272	36.912	56	1	2	2955.15	0	0	0	0	1	0	0	0	0	0	2012	0	0	0	0	0	0	0	0	1	0	No	None	Yes	No	0	0	0	No	0	0	0	0	102.6
-1.45272	36.912	56	1	2	2955.15	0	0	0	0	1	0	0	0	0	0	2013	0	0	0	0	0	0	0	0	1	0	No	None	Yes	No	0	0	0	No	0	0	0	0	74.1
-1.45272	36.912	56	1	2	2955.15	0	0	0	0	1	0	0	0	0	0	2014	0	0	0	0	0	0	0	0	1	0	No	None	Yes	No	0	0	0	No	0	0	0	0	68.2
-1.45272	36.912	56	1	2	2955.15	0	0	0	0	1	0	0	0	0	0	2015	0	0	0	0	0	0	0	0	1	0	No	None	Yes	Yes	1	0	1	Day	1	1	0	1	81.9
-1.45272	36.912	56	1	2	2955.15	0	0	0	0	1	0	0	0	0	0	2016	0	0	0	0	0	0	0	0	1	0	No	None	No	No	0	0	0	No	0	0	0	0	NA
-1.41872	36.8947	57	1	2	331.645	1	1	0	1	2	4	0	1	0	0	2007	0	0	0	0	0	0	2	0	1	1	No	None	Yes	Yes	1	1	0	Night	4	1	1	0	63.7
-1.41872	36.8947	57	1	2	331.645	1	1	0	1	2	4	0	1	0	0	2008	0	0	0	0	0	0	2	0	1	1	No	None	Yes	Yes	1	1	0	Night	3	1	1	0	71.6
-1.41872	36.8947	57	1	2	331.645	1	1	0	1	2	4	0	1	0	0	2009	0	0	0	0	0	0	2	0	1	1	No	None	Yes	No	0	0	0	No	0	0	0	0	59.2
-1.41872	36.8947	57	1	2	331.645	1	1	0	1	2	4	0	1	0	0	2010	0	0	0	0	0	0	2	0	1	1	No	None	Yes	Yes	1	1	0	Night	2	1	1	0	91.3
-1.41872	36.8947	57	1	2	331.645	1	1	0	1	2	4	0	1	0	0	2011	0	0	0	0	0	0	2	0	1	1	No	None	Yes	Yes	1	1	0	Night	2	2	2	0	82.6
-1.41872	36.8947	57	1	2	331.645	1	1	0	1	2	4	0	1	0	0	2012	0	0	0	0	0	0	2	0	1	1	No	Fonnap	No	Yes	1	1	0	Night	7	4	4	0	102.6
-1.41872	36.8947	57	1	2	331.645	1	1	0	1	2	4	0	1	0	0	2013	0	0	0	0	0	0	2	0	1	1	Yes	Fonnap	Yes	Yes	1	0	1	Day	2	2	0	2	74.1
-1.41872	36.8947	57	1	2	331.645	1	1	0	1	2	4	0	1	0	0	2014	0	0	0	0	0	0	2	0	1	1	No	Fonnap	No	Yes	1	1	0	Night	3	1	1	0	68.2
-1.41872	36.8947	57	1	2	331.645	1	1	0	1	2	4	0	1	0	0	2015	0	0	0	0	0	0	2	0	1	1	Yes	Fonnap	Yes	Yes	1	0	1	Day	10	1	0	1	81.9
-1.41872	36.8947	57	1	2	331.645	1	1	0	1	2	4	0	1	0	0	2016	0	0	0	0	0	0	2	0	1	1	Yes	Fonnap	No	Yes	1	0	1	Day	6	1	0	1	NA
-1.46188	36.8923	58	0	2	4765.88	0	0	0	0	0	0	0	0	0	0	2007	0	0	0	0	0	0	0	0	0	0	No	None	Yes	No	0	0	0	No	0	0	0	0	63.7
-1.46188	36.8923	58	0	2	4765.88	0	0	0	0	0	0	0	0	0	0	2008	0	0	0	0	0	0	0	0	0	0	No	None	Yes	No	0	0	0	No	0	0	0	0	71.6
-1.46188	36.8923	58	0	2	4765.88	0	0	0	0	0	0	0	0	0	0	2009	0	0	0	0	0	0	0	0	0	0	No	None	Yes	No	0	0	0	No	0	0	0	0	59.2
-1.46188	36.8923	58	0	2	4765.88	0	0	0	0	0	0	0	0	0	0	2010	0	0	0	0	0	0	0	0	0	0	No	None	Yes	No	0	0	0	No	0	0	0	0	91.3
-1.46188	36.8923	58	0	2	4765.88	0	0	0	0	0	0	0	0	0	0	2011	0	0	0	0	0	0	0	0	0	0	No	None	Yes	No	0	0	0	No	0	0	0	0	82.6
-1.46188	36.8923	58	0	2	4765.88	0	0	0	0	0	0	0	0	0	0	2012	0	0	0	0	0	0	0	0	0	0	No	None	Yes	No	0	0	0	No	0	0	0	0	102.6
-1.46188	36.8923	58	0	2	4765.88	0	0	0	0	0	0	0	0	0	0	2013	0	0	0	0	0	0	0	0	0	0	No	None	Yes	No	0	0	0	No	0	0	0	0	74.1
-1.46188	36.8923	58	0	2	4765.88	0	0	0	0	0	0	0	0	0	0	2014	0	0	0	0	0	0	0	0	0	0	No	None	Yes	No	0	0	0	No	0	0	0	0	68.2
-1.46188	36.8923	58	0	2	4765.88	0	0	0	0	0	0	0	0	0	0	2015	0	0	0	0	0	0	0	0	0	0	No	None	Yes	No	0	0	0	No	0	0	0	0	81.9
-1.46188	36.8923	58	0	2	4765.88	0	0	0	0	0	0	0	0	0	0	2016	0	0	0	0	0	0	0	0	0	0	No	None	No	No	0	0	0	No	0	0	0	0	NA
-1.4359	36.8717	59	1	2	3132.01	0	0	0	0	0	0	0	0	0	0	2007	0	0	0	0	0	0	0	0	0	0	No	None	Yes	No	0	0	0	No	0	0	0	0	63.7
-1.4359	36.8717	59	1	2	3132.01	0	0	0	0	0	0	0	0	0	0	2008	0	0	0	0	0	0	0	0	0	0	No	None	Yes	No	0	0	0	No	0	0	0	0	71.6
-1.4359	36.8717	59	1	2	3132.01	0	0	0	0	0	0	0	0	0	0	2009	0	0	0	0	0	0	0	0	0	0	No	None	Yes	No	0	0	0	No	0	0	0	0	59.2
-1.4359	36.8717	59	1	2	3132.01	0	0	0	0	0	0	0	0	0	0	2010	0	0	0	0	0	0	0	0	0	0	No	None	Yes	No	0	0	0	No	0	0	0	0	91.3
-1.4359	36.8717	59	1	2	3132.01	0	0	0	0	0	0	0	0	0	0	2011	0	0	0	0	0	0	0	0	0	0	No	None	Yes	No	0	0	0	No	0	0	0	0	82.6
-1.4359	36.8717	59	1	2	3132.01	0	0	0	0	0	0	0	0	0	0	2012	0	0	0	0	0	0	0	0	0	0	No	None	Yes	No	0	0	0	No	0	0	0	0	102.6
-1.4359	36.8717	59	1	2	3132.01	0	0	0	0	0	0	0	0	0	0	2013	0	0	0	0	0	0	0	0	0	0	No	None	Yes	No	0	0	0	No	0	0	0	0	74.1
-1.4359	36.8717	59	1	2	3132.01	0	0	0	0	0	0	0	0	0	0	2014	0	0	0	0	0	0	0	0	0	0	No	None	Yes	No	0	0	0	No	0	0	0	0	68.2
-1.4359	36.8717	59	1	2	3132.01	0	0	0	0	0	0	0	0	0	0	2015	0	0	0	0	0	0	0	0	0	0	No	None	Yes	No	0	0	0	No	0	0	0	0	81.9
-1.4359	36.8717	59	1	2	3132.01	0	0	0	0	0	0	0	0	0	0	2016	0	0	0	0	0	0	0	0	0	0	No	None	No	No	0	0	0	No	0	0	0	0	NA
-1.43899	36.891	60	1	2	2508.26	0	0	0	2	1	1	0	2	1	0	2007	0	0	0	0	0	0	0	0	0	1	No	None	Yes	No	0	0	0	No	0	0	0	0	63.7
-1.43899	36.891	60	1	2	2508.26	0	0	0	2	1	1	0	2	1	0	2008	0	0	0	0	0	0	0	0	0	1	No	None	Yes	No	0	0	0	No	0	0	0	0	71.6
-1.43899	36.891	60	1	2	2508.26	0	0	0	2	1	1	0	2	1	0	2009	0	0	0	0	0	0	0	0	0	1	No	None	Yes	No	0	0	0	No	0	0	0	0	59.2
-1.43899	36.891	60	1	0	2508.26	0	0	0	2	1	1	0	2	1	0	2010	0	0	0	0	0	0	0	0	0	1	No	None	Yes	Yes	1	1	0	Night	3	2	2	0	91.3
-1.43899	36.891	60	1	0	2508.26	0	0	0	2	1	1	0	2	1	0	2011	0	0	0	0	0	0	0	0	0	1	No	None	Yes	Yes	1	1	0	Night	1	1	1	0	82.6
-1.43899	36.891	60	1	0	2508.26	0	0	0	2	1	1	0	2	1	0	2012	0	0	0	0	0	0	0	0	0	1	No	None	Yes	Yes	1	1	0	Night	1	1	1	0	102.6
-1.43899	36.891	60	1	2	2508.26	0	0	0	2	1	1	0	2	1	0	2013	0	0	0	0	0	0	0	0	0	1	No	None	Yes	No	0	0	0	No	0	0	0	0	74.1
-1.43899	36.891	60	1	0	2508.26	0	0	0	2	1	1	0	2	1	0	2014	0	0	0	0	0	0	0	0	0	1	No	None	Yes	Yes	1	1	0	Night	5	2	2	0	68.2
-1.43899	36.891	60	1	0	2508.26	0	0	0	2	1	1	0	2	1	0	2015	0	0	0	0	0	0	0	0	0	1	No	None	Yes	Yes	1	1	0	Night	12	1	1	0	81.9
-1.43899	36.891	60	1	0	2508.26	0	0	0	2	1	1	0	2	1	0	2016	0	0	0	0	0	0	0	0	0	1	No	None	No	Yes	1	0	1	Day	3	1	0	1	NA
-1.43959	36.8899	61	1	2	2618.76	0	0	0	1	0	1	1	1	0	0	2007	0	0	0	0	0	0	0	0	0	0	No	None	Yes	No	0	0	0	No	0	0	0	0	63.7
-1.43959	36.8899	61	1	2	2618.76	0	0	0	1	0	1	1	1	0	0	2008	0	0	0	0	0	0	0	0	0	0	No	None	Yes	No	0	0	0	No	0	0	0	0	71.6
-1.43959	36.8899	61	1	2	2618.76	0	0	0	1	0	1	1	1	0	0	2009	0	0	0	0	0	0	0	0	0	0	No	None	Yes	No	0	0	0	No	0	0	0	0	59.2
-1.43959	36.8899	61	1	0	2618.76	0	0	0	1	0	1	1	1	0	0	2010	0	0	0	0	0	0	0	0	0	0	No	None	Yes	Yes	1	1	0	Night	2	1	1	0	91.3
-1.43959	36.8899	61	1	2	2618.76	0	0	0	1	0	1	1	1	0	0	2011	0	0	0	0	0	0	0	0	0	0	No	None	Yes	No	0	0	0	No	0	0	0	0	82.6
-1.43959	36.8899	61	1	0	2618.76	0	0	0	1	0	1	1	1	0	0	2012	0	0	0	0	0	0	0	0	0	0	No	None	Yes	Yes	1	1	0	Night	2	1	1	0	102.6
-1.43959	36.8899	61	1	0	2618.76	0	0	0	1	0	1	1	1	0	0	2013	0	0	0	0	0	0	0	0	0	0	No	None	Yes	Yes	1	1	0	Night	2	1	1	0	74.1
-1.43959	36.8899	61	1	0	2618.76	0	0	0	1	0	1	1	1	0	0	2014	0	0	0	0	0	0	0	0	0	0	Yes	Fonnap	No	Yes	1	1	0	Night	1	1	1	0	68.2
-1.43959	36.8899	61	1	2	2618.76	0	0	0	1	0	1	1	1	0	0	2015	0	0	0	0	0	0	0	0	0	0	Yes	Fonnap	Yes	No	0	0	0	No	0	0	0	0	81.9
-1.43959	36.8899	61	1	2	2618.76	0	0	0	1	0	1	1	1	0	0	2016	0	0	0	0	0	0	0	0	0	0	Yes	Fonnap	No	No	0	0	0	No	0	0	0	0	NA
-1.4355	36.9417	62	1	2	309.255	4	1	2	3	4	2	0	0	0	0	2007	0	0	0	1	1	0	0	5	1	2	No	None	Yes	Yes	1	1	0	Night	10	4	4	0	63.7
-1.4355	36.9417	62	1	2	309.255	4	1	2	3	4	2	0	0	0	0	2008	0	0	0	1	1	0	0	5	1	2	No	None	Yes	Yes	1	1	0	Night	1	1	1	0	71.6
-1.4355	36.9417	62	1	2	309.255	4	1	2	3	4	2	0	0	0	0	2009	0	0	0	1	1	0	0	5	1	2	No	None	Yes	Yes	1	1	0	Night	2	2	2	0	59.2
-1.4355	36.9417	62	1	2	309.255	4	1	2	3	4	2	0	0	0	0	2010	0	0	0	1	1	0	0	5	1	2	No	None	Yes	Yes	1	1	1	Night	6	4	3	1	91.3
-1.4355	36.9417	62	1	2	309.255	4	1	2	3	4	2	0	0	0	0	2011	0	0	0	1	1	0	0	5	1	2	No	None	Yes	Yes	1	1	1	Night	8	5	4	1	82.6
-1.4355	36.9417	62	1	2	309.255	4	1	2	3	4	2	0	0	0	0	2012	0	0	0	1	1	0	0	5	1	2	Yes	Fonnap	No	Yes	1	1	0	Night	3	2	2	0	102.6
-1.4355	36.9417	62	1	2	309.255	4	1	2	3	4	2	0	0	0	0	2013	0	0	0	1	1	0	0	5	1	2	Yes	Fonnap	Yes	No	0	0	0	No	0	0	0	0	74.1
-1.4355	36.9417	62	1	2	309.255	4	1	2	3	4	2	0	0	0	0	2014	0	0	0	1	1	0	0	5	1	2	Yes	Fonnap	Yes	Yes	1	0	1	Day	8	5	0	5	68.2
-1.4355	36.9417	62	1	2	309.255	4	1	2	3	4	2	0	0	0	0	2015	0	0	0	1	1	0	0	5	1	2	Yes	Fonnap	Yes	Yes	1	0	1	Day	2	1	0	1	81.9
-1.4355	36.9417	62	1	2	309.255	4	1	2	3	4	2	0	0	0	0	2016	0	0	0	1	1	0	0	5	1	2	Yes	Fonnap	No	Yes	1	0	1	Day	3	2	0	2	NA
-1.44944	36.8933	63	0	2	3463.68	0	0	0	0	1	0	0	1	0	0	2007	0	0	0	0	0	0	1	0	0	0	No	None	Yes	No	0	0	0	No	0	0	0	0	63.7
-1.44944	36.8933	63	0	2	3463.68	0	0	0	0	1	0	0	1	0	0	2008	0	0	0	0	0	0	1	0	0	0	No	None	Yes	No	0	0	0	No	0	0	0	0	71.6
-1.44944	36.8933	63	0	2	3463.68	0	0	0	0	1	0	0	1	0	0	2009	0	0	0	0	0	0	1	0	0	0	No	None	Yes	No	0	0	0	No	0	0	0	0	59.2
-1.44944	36.8933	63	0	2	3463.68	0	0	0	0	1	0	0	1	0	0	2010	0	0	0	0	0	0	1	0	0	0	No	None	Yes	No	0	0	0	No	0	0	0	0	91.3
-1.44944	36.8933	63	0	2	3463.68	0	0	0	0	1	0	0	1	0	0	2011	0	0	0	0	0	0	1	0	0	0	No	None	Yes	Yes	1	1	0	Night	3	1	1	0	82.6
-1.44944	36.8933	63	0	2	3463.68	0	0	0	0	1	0	0	1	0	0	2012	0	0	0	0	0	0	1	0	0	0	Yes	Fonnap	No	No	0	0	0	No	0	0	0	0	102.6
-1.44944	36.8933	63	0	2	3463.68	0	0	0	0	1	0	0	1	0	0	2013	0	0	0	0	0	0	1	0	0	0	Yes	Fonnap	Yes	Yes	1	0	1	Day	1	1	0	1	74.1
-1.44944	36.8933	63	0	2	3463.68	0	0	0	0	1	0	0	1	0	0	2014	0	0	0	0	0	0	1	0	0	0	Yes	Fonnap	No	Yes	1	1	0	Night	31	1	1	0	68.2
-1.44944	36.8933	63	0	2	3463.68	0	0	0	0	1	0	0	1	0	0	2015	0	0	0	0	0	0	1	0	0	0	Yes	Fonnap	Yes	No	0	0	0	No	0	0	0	0	81.9
-1.44944	36.8933	63	0	2	3463.68	0	0	0	0	1	0	0	1	0	0	2016	0	0	0	0	0	0	1	0	0	0	Yes	Fonnap	No	No	0	0	0	No	0	0	0	0	NA
-1.44142	36.9496	64	1	0	396.898	2	0	0	1	2	0	0	3	1	0	2007	1	0	0	1	0	0	0	1	0	0	No	None	Yes	Yes	1	1	1	Night	3	3	2	1	63.7
-1.44142	36.9496	64	1	0	396.898	2	0	0	1	2	0	0	3	1	0	2008	1	0	0	1	0	0	0	1	0	0	No	None	Yes	No	0	0	0	No	0	0	0	0	71.6
-1.44142	36.9496	64	1	0	396.898	2	0	0	1	2	0	0	3	1	0	2009	1	0	0	1	0	0	0	1	0	0	No	None	Yes	No	0	0	0	No	0	0	0	0	59.2
-1.44142	36.9496	64	1	0	396.898	2	0	0	1	2	0	0	3	1	0	2010	1	0	0	1	0	0	0	1	0	0	No	None	Yes	Yes	1	1	1	Night	3	2	1	1	91.3
-1.44142	36.9496	64	1	0	396.898	2	0	0	1	2	0	0	3	1	0	2011	1	0	0	1	0	0	0	1	0	0	No	None	Yes	Yes	1	1	0	Night	6	2	2	0	82.6
-1.44142	36.9496	64	1	0	396.898	2	0	0	1	2	0	0	3	1	0	2012	1	0	0	1	0	0	0	1	0	0	No	None	Yes	No	0	0	0	No	0	0	0	0	102.6
-1.44142	36.9496	64	1	0	396.898	2	0	0	1	2	0	0	3	1	0	2013	1	0	0	1	0	0	0	1	0	0	No	None	Yes	No	0	0	0	No	0	0	0	0	74.1
-1.44142	36.9496	64	1	0	396.898	2	0	0	1	2	0	0	3	1	0	2014	1	0	0	1	0	0	0	1	0	0	No	None	Yes	Yes	1	1	0	Night	5	4	3	1	68.2
-1.44142	36.9496	64	1	0	396.898	2	0	0	1	2	0	0	3	1	0	2015	1	0	0	1	0	0	0	1	0	0	No	None	Yes	Yes	1	1	0	Night	1	1	1	0	81.9
-1.44142	36.9496	64	1	0	396.898	2	0	0	1	2	0	0	3	1	0	2016	1	0	0	1	0	0	0	1	0	0	No	None	No	No	0	0	0	No	0	0	0	0	NA
-1.43413	36.9298	65	1	0	271.284	0	0	0	2	0	1	1	1	0	0	2007	0	0	0	0	0	0	0	0	0	0	No	None	Yes	No	0	0	0	No	0	0	0	0	63.7
-1.43413	36.9298	65	1	0	271.284	0	0	0	2	0	1	1	1	0	0	2008	0	0	0	0	0	0	0	0	0	0	No	None	Yes	No	0	0	0	No	0	0	0	0	71.6
-1.43413	36.9298	65	1	0	271.284	0	0	0	2	0	1	1	1	0	0	2009	0	0	0	0	0	0	0	0	0	0	No	None	Yes	No	0	0	0	No	0	0	0	0	59.2
-1.43413	36.9298	65	1	0	271.284	0	0	0	2	0	1	1	1	0	0	2010	0	0	0	0	0	0	0	0	0	0	No	None	Yes	Yes	1	1	0	Night	2	2	2	0	91.3
-1.43413	36.9298	65	1	0	271.284	0	0	0	2	0	1	1	1	0	0	2011	0	0	0	0	0	0	0	0	0	0	No	None	Yes	No	0	0	0	No	0	0	0	0	82.6
-1.43413	36.9298	65	1	0	271.284	0	0	0	2	0	1	1	1	0	0	2012	0	0	0	0	0	0	0	0	0	0	No	None	Yes	Yes	1	1	0	Night	6	1	1	0	102.6
-1.43413	36.9298	65	1	0	271.284	0	0	0	2	0	1	1	1	0	0	2013	0	0	0	0	0	0	0	0	0	0	No	None	Yes	Yes	1	1	0	Night	2	1	1	0	74.1
-1.43413	36.9298	65	1	0	271.284	0	0	0	2	0	1	1	1	0	0	2014	0	0	0	0	0	0	0	0	0	0	No	None	Yes	Yes	1	1	0	Night	1	1	1	0	68.2
-1.43413	36.9298	65	1	0	271.284	0	0	0	2	0	1	1	1	0	0	2015	0	0	0	0	0	0	0	0	0	0	Yes	None	Yes	No	0	0	0	No	0	0	0	0	81.9
-1.43413	36.9298	65	1	0	271.284	0	0	0	2	0	1	1	1	0	0	2016	0	0	0	0	0	0	0	0	0	0	Yes	None	No	No	0	0	0	No	0	0	0	0	NA
-1.42827	36.918	66	1	0	211.08	0	0	0	0	0	0	0	1	0	0	2007	0	0	0	0	0	0	0	0	0	0	No	None	Yes	No	0	0	0	No	0	0	0	0	63.7
-1.42827	36.918	66	1	0	211.08	0	0	0	0	0	0	0	1	0	0	2008	0	0	0	0	0	0	0	0	0	0	No	None	Yes	No	0	0	0	No	0	0	0	0	71.6
-1.42827	36.918	66	1	0	211.08	0	0	0	0	0	0	0	1	0	0	2009	0	0	0	0	0	0	0	0	0	0	No	None	Yes	No	0	0	0	No	0	0	0	0	59.2
-1.42827	36.918	66	1	0	211.08	0	0	0	0	0	0	0	1	0	0	2010	0	0	0	0	0	0	0	0	0	0	No	None	Yes	No	0	0	0	No	0	0	0	0	91.3
-1.42827	36.918	66	1	0	211.08	0	0	0	0	0	0	0	1	0	0	2011	0	0	0	0	0	0	0	0	0	0	No	None	Yes	No	0	0	0	No	0	0	0	0	82.6
-1.42827	36.918	66	1	0	211.08	0	0	0	0	0	0	0	1	0	0	2012	0	0	0	0	0	0	0	0	0	0	No	None	Yes	No	0	0	0	No	0	0	0	0	102.6
-1.42827	36.918	66	1	0	211.08	0	0	0	0	0	0	0	1	0	0	2013	0	0	0	0	0	0	0	0	0	0	No	None	Yes	No	0	0	0	No	0	0	0	0	74.1
-1.42827	36.918	66	1	0	211.08	0	0	0	0	0	0	0	1	0	0	2014	0	0	0	0	0	0	0	0	0	0	Yes	Yesself	No	Yes	1	1	0	Night	1	1	1	0	68.2
-1.42827	36.918	66	1	0	211.08	0	0	0	0	0	0	0	1	0	0	2015	0	0	0	0	0	0	0	0	0	0	Yes	Yesself	Yes	No	0	0	0	No	0	0	0	0	81.9
-1.42827	36.918	66	1	0	211.08	0	0	0	0	0	0	0	1	0	0	2016	0	0	0	0	0	0	0	0	0	0	Yes	Yesself	No	No	0	0	0	No	0	0	0	0	NA
-1.43637	36.9149	67	1	0	1170.32	1	0	0	1	1	1	0	1	0	0	2007	0	0	0	0	0	0	0	0	0	0	No	None	Yes	Yes	1	1	0	Night	3	1	1	0	63.7
-1.43637	36.9149	67	1	0	1170.32	1	0	0	1	1	1	0	1	0	0	2008	0	0	0	0	0	0	0	0	0	0	No	None	Yes	No	0	0	0	No	0	0	0	0	71.6
-1.43637	36.9149	67	1	0	1170.32	1	0	0	1	1	1	0	1	0	0	2009	0	0	0	0	0	0	0	0	0	0	No	None	Yes	No	0	0	0	No	0	0	0	0	59.2
-1.43637	36.9149	67	1	0	1170.32	1	0	0	1	1	1	0	1	0	0	2010	0	0	0	0	0	0	0	0	0	0	No	None	Yes	Yes	1	1	0	Night	2	1	1	0	91.3
-1.43637	36.9149	67	1	0	1170.32	1	0	0	1	1	1	0	1	0	0	2011	0	0	0	0	0	0	0	0	0	0	No	None	Yes	Yes	1	1	0	Night	3	1	1	0	82.6
-1.43637	36.9149	67	1	0	1170.32	1	0	0	1	1	1	0	1	0	0	2012	0	0	0	0	0	0	0	0	0	0	No	None	Yes	Yes	1	1	0	Night	12	1	1	0	102.6
-1.43637	36.9149	67	1	0	1170.32	1	0	0	1	1	1	0	1	0	0	2013	0	0	0	0	0	0	0	0	0	0	No	None	Yes	No	0	0	0	No	0	0	0	0	74.1
-1.43637	36.9149	67	1	0	1170.32	1	0	0	1	1	1	0	1	0	0	2014	0	0	0	0	0	0	0	0	0	0	Yes	Fonnap	No	Yes	1	1	0	Night	2	1	1	0	68.2
-1.43637	36.9149	67	1	0	1170.32	1	0	0	1	1	1	0	1	0	0	2015	0	0	0	0	0	0	0	0	0	0	Yes	Fonnap	Yes	No	0	0	0	No	0	0	0	0	81.9
-1.43637	36.9149	67	1	0	1170.32	1	0	0	1	1	1	0	1	0	0	2016	0	0	0	0	0	0	0	0	0	0	Yes	Fonnap	No	No	0	0	0	No	0	0	0	0	NA
-1.42394	36.8997	68	1	0	593.732	0	0	0	0	0	0	0	0	0	0	2007	0	0	0	0	0	0	0	0	0	0	No	None	Yes	No	0	0	0	No	0	0	0	0	63.7
-1.42394	36.8997	68	1	0	593.732	0	0	0	0	0	0	0	0	0	0	2008	0	0	0	0	0	0	0	0	0	0	No	None	Yes	No	0	0	0	No	0	0	0	0	71.6
-1.42394	36.8997	68	1	0	593.732	0	0	0	0	0	0	0	0	0	0	2009	0	0	0	0	0	0	0	0	0	0	No	None	Yes	No	0	0	0	No	0	0	0	0	59.2
-1.42394	36.8997	68	1	0	593.732	0	0	0	0	0	0	0	0	0	0	2010	0	0	0	0	0	0	0	0	0	0	No	None	Yes	No	0	0	0	No	0	0	0	0	91.3
-1.42394	36.8997	68	1	0	593.732	0	0	0	0	0	0	0	0	0	0	2011	0	0	0	0	0	0	0	0	0	0	No	None	Yes	No	0	0	0	No	0	0	0	0	82.6
-1.42394	36.8997	68	1	0	593.732	0	0	0	0	0	0	0	0	0	0	2012	0	0	0	0	0	0	0	0	0	0	No	None	Yes	No	0	0	0	No	0	0	0	0	102.6
-1.42394	36.8997	68	1	0	593.732	0	0	0	0	0	0	0	0	0	0	2013	0	0	0	0	0	0	0	0	0	0	No	None	Yes	No	0	0	0	No	0	0	0	0	74.1
-1.42394	36.8997	68	1	0	593.732	0	0	0	0	0	0	0	0	0	0	2014	0	0	0	0	0	0	0	0	0	0	No	None	Yes	No	0	0	0	No	0	0	0	0	68.2
-1.42394	36.8997	68	1	0	593.732	0	0	0	0	0	0	0	0	0	0	2015	0	0	0	0	0	0	0	0	0	0	No	None	Yes	No	0	0	0	No	0	0	0	0	81.9
-1.42394	36.8997	68	1	0	593.732	0	0	0	0	0	0	0	0	0	0	2016	0	0	0	0	0	0	0	0	0	0	No	None	No	No	0	0	0	No	0	0	0	0	NA
-1.45164	36.8969	69	1	2	3526.42	0	0	0	0	0	1	2	0	0	0	2007	0	0	0	0	0	0	0	0	0	0	No	None	Yes	No	0	0	0	No	0	0	0	0	63.7
-1.45164	36.8969	69	1	2	3526.42	0	0	0	0	0	1	2	0	0	0	2008	0	0	0	0	0	0	0	0	0	0	No	None	Yes	No	0	0	0	No	0	0	0	0	71.6
-1.45164	36.8969	69	1	2	3526.42	0	0	0	0	0	1	2	0	0	0	2009	0	0	0	0	0	0	0	0	0	0	No	None	Yes	No	0	0	0	No	0	0	0	0	59.2
-1.45164	36.8969	69	1	2	3526.42	0	0	0	0	0	1	2	0	0	0	2010	0	0	0	0	0	0	0	0	0	0	No	None	Yes	No	0	0	0	No	0	0	0	0	91.3
-1.45164	36.8969	69	1	2	3526.42	0	0	0	0	0	1	2	0	0	0	2011	0	0	0	0	0	0	0	0	0	0	No	None	Yes	No	0	0	0	No	0	0	0	0	82.6
-1.45164	36.8969	69	1	0	3526.42	0	0	0	0	0	1	2	0	0	0	2012	0	0	0	0	0	0	0	0	0	0	No	None	Yes	Yes	1	1	0	Night	2	1	1	0	102.6
-1.45164	36.8969	69	1	0	3526.42	0	0	0	0	0	1	2	0	0	0	2013	0	0	0	0	0	0	0	0	0	0	No	None	Yes	Yes	1	1	0	Night	2	2	2	0	74.1
-1.45164	36.8969	69	1	2	3526.42	0	0	0	0	0	1	2	0	0	0	2014	0	0	0	0	0	0	0	0	0	0	No	None	Yes	No	0	0	0	No	0	0	0	0	68.2
-1.45164	36.8969	69	1	2	3526.42	0	0	0	0	0	1	2	0	0	0	2015	0	0	0	0	0	0	0	0	0	0	No	None	Yes	No	0	0	0	No	0	0	0	0	81.9
-1.45164	36.8969	69	1	2	3526.42	0	0	0	0	0	1	2	0	0	0	2016	0	0	0	0	0	0	0	0	0	0	No	None	No	No	0	0	0	No	0	0	0	0	NA
-1.44991	36.8928	70	1	2	3532.83	0	0	0	0	0	0	0	0	0	0	2007	0	0	0	0	0	0	0	0	0	0	No	None	Yes	No	0	0	0	No	0	0	0	0	63.7
-1.44991	36.8928	70	1	2	3532.83	0	0	0	0	0	0	0	0	0	0	2008	0	0	0	0	0	0	0	0	0	0	No	None	Yes	No	0	0	0	No	0	0	0	0	71.6
-1.44991	36.8928	70	1	2	3532.83	0	0	0	0	0	0	0	0	0	0	2009	0	0	0	0	0	0	0	0	0	0	No	None	Yes	No	0	0	0	No	0	0	0	0	59.2
-1.44991	36.8928	70	1	2	3532.83	0	0	0	0	0	0	0	0	0	0	2010	0	0	0	0	0	0	0	0	0	0	No	None	Yes	No	0	0	0	No	0	0	0	0	91.3
-1.44991	36.8928	70	1	2	3532.83	0	0	0	0	0	0	0	0	0	0	2011	0	0	0	0	0	0	0	0	0	0	No	None	Yes	No	0	0	0	No	0	0	0	0	82.6
-1.44991	36.8928	70	1	2	3532.83	0	0	0	0	0	0	0	0	0	0	2012	0	0	0	0	0	0	0	0	0	0	Yes	Fonnap	No	No	0	0	0	No	0	0	0	0	102.6
-1.44991	36.8928	70	1	2	3532.83	0	0	0	0	0	0	0	0	0	0	2013	0	0	0	0	0	0	0	0	0	0	Yes	Fonnap	Yes	No	0	0	0	No	0	0	0	0	74.1
-1.44991	36.8928	70	1	2	3532.83	0	0	0	0	0	0	0	0	0	0	2014	0	0	0	0	0	0	0	0	0	0	Yes	Fonnap	Yes	No	0	0	0	No	0	0	0	0	68.2
-1.44991	36.8928	70	1	2	3532.83	0	0	0	0	0	0	0	0	0	0	2015	0	0	0	0	0	0	0	0	0	0	Yes	Fonnap	Yes	No	0	0	0	No	0	0	0	0	81.9
-1.44991	36.8928	70	1	2	3532.83	0	0	0	0	0	0	0	0	0	0	2016	0	0	0	0	0	0	0	0	0	0	Yes	Fonnap	No	No	0	0	0	No	0	0	0	0	NA
-1.44115	36.8905	71	1	2	2748.74	0	0	0	0	0	0	0	1	0	0	2007	0	0	0	0	0	0	0	0	0	0	No	None	Yes	No	0	0	0	No	0	0	0	0	63.7
-1.44115	36.8905	71	1	2	2748.74	0	0	0	0	0	0	0	1	0	0	2008	0	0	0	0	0	0	0	0	0	0	No	None	Yes	No	0	0	0	No	0	0	0	0	71.6
-1.44115	36.8905	71	1	2	2748.74	0	0	0	0	0	0	0	1	0	0	2009	0	0	0	0	0	0	0	0	0	0	No	None	Yes	No	0	0	0	No	0	0	0	0	59.2
-1.44115	36.8905	71	1	2	2748.74	0	0	0	0	0	0	0	1	0	0	2010	0	0	0	0	0	0	0	0	0	0	No	None	Yes	No	0	0	0	No	0	0	0	0	91.3
-1.44115	36.8905	71	1	2	2748.74	0	0	0	0	0	0	0	1	0	0	2011	0	0	0	0	0	0	0	0	0	0	No	None	Yes	No	0	0	0	No	0	0	0	0	82.6
-1.44115	36.8905	71	1	2	2748.74	0	0	0	0	0	0	0	1	0	0	2012	0	0	0	0	0	0	0	0	0	0	No	None	Yes	No	0	0	0	No	0	0	0	0	102.6
-1.44115	36.8905	71	1	2	2748.74	0	0	0	0	0	0	0	1	0	0	2013	0	0	0	0	0	0	0	0	0	0	No	None	Yes	No	0	0	0	No	0	0	0	0	74.1
-1.44115	36.8905	71	1	0	2748.74	0	0	0	0	0	0	0	1	0	0	2014	0	0	0	0	0	0	0	0	0	0	No	None	Yes	Yes	1	1	0	Night	1	1	1	0	68.2
-1.44115	36.8905	71	1	2	2748.74	0	0	0	0	0	0	0	1	0	0	2015	0	0	0	0	0	0	0	0	0	0	No	None	Yes	No	0	0	0	No	0	0	0	0	81.9
-1.44115	36.8905	71	1	2	2748.74	0	0	0	0	0	0	0	1	0	0	2016	0	0	0	0	0	0	0	0	0	0	No	None	No	No	0	0	0	No	0	0	0	0	NA
-1.46027	36.9009	72	1	0	4215.68	0	0	0	0	2	0	0	0	1	0	2007	0	0	0	0	0	0	0	0	0	0	No	None	Yes	No	0	0	0	No	0	0	0	0	63.7
-1.46027	36.9009	72	1	0	4215.68	0	0	0	0	2	0	0	0	1	0	2008	0	0	0	0	0	0	0	0	0	0	No	None	Yes	No	0	0	0	No	0	0	0	0	71.6
-1.46027	36.9009	72	1	0	4215.68	0	0	0	0	2	0	0	0	1	0	2009	0	0	0	0	0	0	0	0	0	0	No	None	Yes	No	0	0	0	No	0	0	0	0	59.2
-1.46027	36.9009	72	1	0	4215.68	0	0	0	0	2	0	0	0	1	0	2010	0	0	0	0	0	0	0	0	0	0	No	None	Yes	No	0	0	0	No	0	0	0	0	91.3
-1.46027	36.9009	72	1	0	4215.68	0	0	0	0	2	0	0	0	1	0	2011	0	0	0	0	0	0	0	0	0	0	No	None	Yes	Yes	1	1	0	Night	4	2	2	0	82.6
-1.46027	36.9009	72	1	0	4215.68	0	0	0	0	2	0	0	0	1	0	2012	0	0	0	0	0	0	0	0	0	0	No	None	Yes	No	0	0	0	No	0	0	0	0	102.6
-1.46027	36.9009	72	1	0	4215.68	0	0	0	0	2	0	0	0	1	0	2013	0	0	0	0	0	0	0	0	0	0	Yes	Fonnap	No	No	0	0	0	No	0	0	0	0	74.1
-1.46027	36.9009	72	1	0	4215.68	0	0	0	0	2	0	0	0	1	0	2014	0	0	0	0	0	0	0	0	0	0	Yes	Fonnap	Yes	No	0	0	0	No	0	0	0	0	68.2
-1.46027	36.9009	72	1	0	4215.68	0	0	0	0	2	0	0	0	1	0	2015	0	0	0	0	0	0	0	0	0	0	Yes	Fonnap	Yes	Yes	1	1	0	Night	1	1	1	0	81.9
-1.46027	36.9009	72	1	0	4215.68	0	0	0	0	2	0	0	0	1	0	2016	0	0	0	0	0	0	0	0	0	0	Yes	Fonnap	No	No	0	0	0	No	0	0	0	0	NA
-1.4547	36.9202	73	1	2	2787.21	0	0	1	0	1	0	0	0	0	0	2007	0	0	0	0	1	0	0	1	0	0	No	None	Yes	No	0	0	0	No	0	0	0	0	63.7
-1.4547	36.9202	73	1	2	2787.21	0	0	1	0	1	0	0	0	0	0	2008	0	0	0	0	1	0	0	1	0	0	No	None	Yes	No	0	0	0	No	0	0	0	0	71.6
-1.4547	36.9202	73	1	0	2787.21	0	0	1	0	1	0	0	0	0	0	2009	0	0	0	0	1	0	0	1	0	0	No	None	Yes	Yes	1	1	0	Night	3	1	1	0	59.2
-1.4547	36.9202	73	1	2	2787.21	0	0	1	0	1	0	0	0	0	0	2010	0	0	0	0	1	0	0	1	0	0	No	None	Yes	No	0	0	0	No	0	0	0	0	91.3
-1.4547	36.9202	73	1	2	2787.21	0	0	1	0	1	0	0	0	0	0	2011	0	0	0	0	1	0	0	1	0	0	No	None	Yes	Yes	1	1	1	Night	2	2	1	1	82.6
-1.4547	36.9202	73	1	2	2787.21	0	0	1	0	1	0	0	0	0	0	2012	0	0	0	0	1	0	0	1	0	0	No	None	Yes	No	0	0	0	No	0	0	0	0	102.6
-1.4547	36.9202	73	1	2	2787.21	0	0	1	0	1	0	0	0	0	0	2013	0	0	0	0	1	0	0	1	0	0	No	None	Yes	No	0	0	0	No	0	0	0	0	74.1
-1.4547	36.9202	73	1	0	2787.21	0	0	1	0	1	0	0	0	0	0	2014	0	0	0	0	1	0	0	1	0	0	No	None	Yes	Yes	1	0	1	Day	1	1	0	1	68.2
-1.4547	36.9202	73	1	2	2787.21	0	0	1	0	1	0	0	0	0	0	2015	0	0	0	0	1	0	0	1	0	0	No	None	Yes	No	0	0	0	No	0	0	0	0	81.9
-1.4547	36.9202	73	1	2	2787.21	0	0	1	0	1	0	0	0	0	0	2016	0	0	0	0	1	0	0	1	0	0	No	None	No	No	0	0	0	No	0	0	0	0	NA
-1.43027	36.919	74	1	2	368.536	1	1	0	0	0	1	0	1	0	0	2007	0	0	0	0	0	0	0	0	0	0	No	None	Yes	Yes	1	1	0	Night	1	1	1	0	63.7
-1.43027	36.919	74	1	2	368.536	1	1	0	0	0	1	0	1	0	0	2008	0	0	0	0	0	0	0	0	0	0	No	None	Yes	Yes	1	1	0	Night	1	1	1	0	71.6
-1.43027	36.919	74	1	2	368.536	1	1	0	0	0	1	0	1	0	0	2009	0	0	0	0	0	0	0	0	0	0	No	None	Yes	No	0	0	0	No	0	0	0	0	59.2
-1.43027	36.919	74	1	2	368.536	1	1	0	0	0	1	0	1	0	0	2010	0	0	0	0	0	0	0	0	0	0	No	None	Yes	No	0	0	0	No	0	0	0	0	91.3
-1.43027	36.919	74	1	2	368.536	1	1	0	0	0	1	0	1	0	0	2011	0	0	0	0	0	0	0	0	0	0	No	None	Yes	No	0	0	0	No	0	0	0	0	82.6
-1.43027	36.919	74	1	2	368.536	1	1	0	0	0	1	0	1	0	0	2012	0	0	0	0	0	0	0	0	0	0	No	None	Yes	Yes	1	1	0	Night	1	1	1	0	102.6
-1.43027	36.919	74	1	2	368.536	1	1	0	0	0	1	0	1	0	0	2013	0	0	0	0	0	0	0	0	0	0	No	None	Yes	No	0	0	0	No	0	0	0	0	74.1
-1.43027	36.919	74	1	2	368.536	1	1	0	0	0	1	0	1	0	0	2014	0	0	0	0	0	0	0	0	0	0	No	None	Yes	Yes	1	1	0	Night	6	1	1	0	68.2
-1.43027	36.919	74	1	2	368.536	1	1	0	0	0	1	0	1	0	0	2015	0	0	0	0	0	0	0	0	0	0	No	None	Yes	No	0	0	0	No	0	0	0	0	81.9
-1.43027	36.919	74	1	2	368.536	1	1	0	0	0	1	0	1	0	0	2016	0	0	0	0	0	0	0	0	0	0	Yes	Fonnap	No	No	0	0	0	No	0	0	0	0	NA
-1.44117	36.9531	75	1	0	373.024	0	0	1	1	0	1	0	1	2	0	2007	0	0	0	0	0	0	0	1	1	0	No	None	Yes	No	0	0	0	No	0	0	0	0	63.7
-1.44117	36.9531	75	1	0	373.024	0	0	1	1	0	1	0	1	2	0	2008	0	0	0	0	0	0	0	1	1	0	No	None	Yes	No	0	0	0	No	0	0	0	0	71.6
-1.44117	36.9531	75	1	0	373.024	0	0	1	1	0	1	0	1	2	0	2009	0	0	0	0	0	0	0	1	1	0	No	None	Yes	Yes	1	1	0	Night	1	1	1	0	59.2
-1.44117	36.9531	75	1	0	373.024	0	0	1	1	0	1	0	1	2	0	2010	0	0	0	0	0	0	0	1	1	0	No	None	Yes	Yes	1	1	0	Night	2	1	1	0	91.3
-1.44117	36.9531	75	1	0	373.024	0	0	1	1	0	1	0	1	2	0	2011	0	0	0	0	0	0	0	1	1	0	No	None	Yes	No	0	0	0	No	0	0	0	0	82.6
-1.44117	36.9531	75	1	0	373.024	0	0	1	1	0	1	0	1	2	0	2012	0	0	0	0	0	0	0	1	1	0	No	None	Yes	Yes	1	1	0	Night	3	1	1	0	102.6
-1.44117	36.9531	75	1	0	373.024	0	0	1	1	0	1	0	1	2	0	2013	0	0	0	0	0	0	0	1	1	0	No	None	Yes	No	0	0	0	No	0	0	0	0	74.1
-1.44117	36.9531	75	1	0	373.024	0	0	1	1	0	1	0	1	2	0	2014	0	0	0	0	0	0	0	1	1	0	No	None	Yes	Yes	1	1	1	Night	3	2	1	1	68.2
-1.44117	36.9531	75	1	0	373.024	0	0	1	1	0	1	0	1	2	0	2015	0	0	0	0	0	0	0	1	1	0	No	None	Yes	Yes	1	1	1	Night	3	3	2	1	81.9
-1.44117	36.9531	75	1	0	373.024	0	0	1	1	0	1	0	1	2	0	2016	0	0	0	0	0	0	0	1	1	0	No	None	No	No	0	0	0	No	0	0	0	0	NA
-1.4424	36.9526	76	1	2	2504.78	0	0	0	0	0	0	0	0	0	0	2007	0	0	0	0	0	0	0	0	0	0	No	None	Yes	No	0	0	0	No	0	0	0	0	63.7
-1.4424	36.9526	76	1	2	2504.78	0	0	0	0	0	0	0	0	0	0	2008	0	0	0	0	0	0	0	0	0	0	No	None	Yes	No	0	0	0	No	0	0	0	0	71.6
-1.4424	36.9526	76	1	2	2504.78	0	0	0	0	0	0	0	0	0	0	2009	0	0	0	0	0	0	0	0	0	0	No	None	Yes	No	0	0	0	No	0	0	0	0	59.2
-1.4424	36.9526	76	1	2	2504.78	0	0	0	0	0	0	0	0	0	0	2010	0	0	0	0	0	0	0	0	0	0	No	None	Yes	No	0	0	0	No	0	0	0	0	91.3
-1.4424	36.9526	76	1	2	2504.78	0	0	0	0	0	0	0	0	0	0	2011	0	0	0	0	0	0	0	0	0	0	No	None	Yes	No	0	0	0	No	0	0	0	0	82.6
-1.4424	36.9526	76	1	2	2504.78	0	0	0	0	0	0	0	0	0	0	2012	0	0	0	0	0	0	0	0	0	0	No	None	Yes	No	0	0	0	No	0	0	0	0	102.6
-1.4424	36.9526	76	1	2	2504.78	0	0	0	0	0	0	0	0	0	0	2013	0	0	0	0	0	0	0	0	0	0	No	None	Yes	No	0	0	0	No	0	0	0	0	74.1
-1.4424	36.9526	76	1	2	2504.78	0	0	0	0	0	0	0	0	0	0	2014	0	0	0	0	0	0	0	0	0	0	No	None	Yes	No	0	0	0	No	0	0	0	0	68.2
-1.4424	36.9526	76	1	2	2504.78	0	0	0	0	0	0	0	0	0	0	2015	0	0	0	0	0	0	0	0	0	0	No	None	Yes	No	0	0	0	No	0	0	0	0	81.9
-1.4424	36.9526	76	1	2	2504.78	0	0	0	0	0	0	0	0	0	0	2016	0	0	0	0	0	0	0	0	0	0	No	None	No	No	0	0	0	No	0	0	0	0	NA
-1.46205	36.8927	77	1	0	4567.7	0	0	0	0	0	0	0	0	0	0	2007	0	0	0	0	0	0	0	0	0	0	No	None	Yes	No	0	0	0	No	0	0	0	0	63.7
-1.46205	36.8927	77	1	0	4567.7	0	0	0	0	0	0	0	0	0	0	2008	0	0	0	0	0	0	0	0	0	0	No	None	Yes	No	0	0	0	No	0	0	0	0	71.6
-1.46205	36.8927	77	1	0	4567.7	0	0	0	0	0	0	0	0	0	0	2009	0	0	0	0	0	0	0	0	0	0	No	None	Yes	No	0	0	0	No	0	0	0	0	59.2
-1.46205	36.8927	77	1	0	4567.7	0	0	0	0	0	0	0	0	0	0	2010	0	0	0	0	0	0	0	0	0	0	No	None	Yes	No	0	0	0	No	0	0	0	0	91.3
-1.46205	36.8927	77	1	0	4567.7	0	0	0	0	0	0	0	0	0	0	2011	0	0	0	0	0	0	0	0	0	0	No	None	Yes	No	0	0	0	No	0	0	0	0	82.6
-1.46205	36.8927	77	1	0	4567.7	0	0	0	0	0	0	0	0	0	0	2012	0	0	0	0	0	0	0	0	0	0	No	None	Yes	No	0	0	0	No	0	0	0	0	102.6
-1.46205	36.8927	77	1	0	4567.7	0	0	0	0	0	0	0	0	0	0	2013	0	0	0	0	0	0	0	0	0	0	No	None	Yes	No	0	0	0	No	0	0	0	0	74.1
-1.46205	36.8927	77	1	0	4567.7	0	0	0	0	0	0	0	0	0	0	2014	0	0	0	0	0	0	0	0	0	0	No	None	Yes	No	0	0	0	No	0	0	0	0	68.2
-1.46205	36.8927	77	1	0	4567.7	0	0	0	0	0	0	0	0	0	0	2015	0	0	0	0	0	0	0	0	0	0	No	None	Yes	No	0	0	0	No	0	0	0	0	81.9
-1.46205	36.8927	77	1	0	4567.7	0	0	0	0	0	0	0	0	0	0	2016	0	0	0	0	0	0	0	0	0	0	No	None	No	No	0	0	0	No	0	0	0	0	NA
-1.44414	36.9384	78	1	2	1467.5	1	0	0	1	1	0	0	1	1	0	2007	0	0	0	0	0	0	0	1	3	0	No	None	Yes	Yes	1	1	0	Night	1	1	1	0	63.7
-1.44414	36.9384	78	1	2	1467.5	1	0	0	1	1	0	0	1	1	0	2008	0	0	0	0	0	0	0	1	3	0	No	None	Yes	No	0	0	0	No	0	0	0	0	71.6
-1.44414	36.9384	78	1	2	1467.5	1	0	0	1	1	0	0	1	1	0	2009	0	0	0	0	0	0	0	1	3	0	No	None	Yes	No	0	0	0	No	0	0	0	0	59.2
-1.44414	36.9384	78	1	2	1467.5	1	0	0	1	1	0	0	1	1	0	2010	0	0	0	0	0	0	0	1	3	0	No	None	Yes	Yes	1	1	0	Night	2	1	1	0	91.3
-1.44414	36.9384	78	1	2	1467.5	1	0	0	1	1	0	0	1	1	0	2011	0	0	0	0	0	0	0	1	3	0	No	None	Yes	No	1	1	0	Night	1	1	1	0	82.6
-1.44414	36.9384	78	1	2	1467.5	1	0	0	1	1	0	0	1	1	0	2012	0	0	0	0	0	0	0	1	3	0	Yes	Fonnap	No	No	0	0	0	No	0	0	0	0	102.6
-1.44414	36.9384	78	1	2	1467.5	1	0	0	1	1	0	0	1	1	0	2013	0	0	0	0	0	0	0	1	3	0	No	Fonnap	No	No	0	0	0	No	0	0	0	0	74.1
-1.44414	36.9384	78	1	2	1467.5	1	0	0	1	1	0	0	1	1	0	2014	0	0	0	0	0	0	0	1	3	0	No	Fonnap	Yes	Yes	1	1	1	Night	3	2	1	1	68.2
-1.44414	36.9384	78	1	2	1467.5	1	0	0	1	1	0	0	1	1	0	2015	0	0	0	0	0	0	0	1	3	0	Yes	Fonnap	Yes	Yes	1	1	1	Night	14	4	1	3	81.9
-1.44414	36.9384	78	1	2	1467.5	1	0	0	1	1	0	0	1	1	0	2016	0	0	0	0	0	0	0	1	3	0	Yes	Fonnap	No	No	0	0	0	No	0	0	0	0	NA
-1.45401	36.9164	79	1	0	312.8	0	1	0	0	2	4	0	1	0	0	2007	0	0	0	0	0	0	0	1	1	0	No	None	Yes	No	0	0	0	No	0	0	0	0	63.7
-1.45401	36.9164	79	1	0	312.8	0	1	0	0	2	4	0	1	0	0	2008	0	0	0	0	0	0	0	1	1	0	No	None	Yes	Yes	1	1	0	Night	1	1	1	0	71.6
-1.45401	36.9164	79	1	0	312.8	0	1	0	0	2	4	0	1	0	0	2009	0	0	0	0	0	0	0	1	1	0	No	None	Yes	No	0	0	0	No	0	0	0	0	59.2
-1.45401	36.9164	79	1	0	312.8	0	1	0	0	2	4	0	1	0	0	2010	0	0	0	0	0	0	0	1	1	0	No	None	Yes	No	0	0	0	No	0	0	0	0	91.3
-1.45401	36.9164	79	1	0	312.8	0	1	0	0	2	4	0	1	0	0	2011	0	0	0	0	0	0	0	1	1	0	No	None	Yes	Yes	1	1	0	Night	9	2	2	0	82.6
-1.45401	36.9164	79	1	0	312.8	0	1	0	0	2	4	0	1	0	0	2012	0	0	0	0	0	0	0	1	1	0	No	None	Yes	Yes	1	1	0	Night	7	4	4	0	102.6
-1.45401	36.9164	79	1	0	312.8	0	1	0	0	2	4	0	1	0	0	2013	0	0	0	0	0	0	0	1	1	0	Yes	Fonnap	No	No	0	0	0	No	0	0	0	0	74.1
-1.45401	36.9164	79	1	0	312.8	0	1	0	0	2	4	0	1	0	0	2014	0	0	0	0	0	0	0	1	1	0	Yes	Fonnap	Yes	Yes	1	1	1	Night	3	2	1	1	68.2
-1.45401	36.9164	79	1	0	312.8	0	1	0	0	2	4	0	1	0	0	2015	0	0	0	0	0	0	0	1	1	0	Yes	Fonnap	Yes	Yes	1	0	1	Day	1	1	0	1	81.9
-1.45401	36.9164	79	1	0	312.8	0	1	0	0	2	4	0	1	0	0	2016	0	0	0	0	0	0	0	1	1	0	Yes	Fonnap	No	No	0	0	0	No	0	0	0	0	NA
-1.42498	36.8991	80	1	0	728.303	0	1	0	1	0	1	0	2	0	0	2007	0	0	0	0	0	0	0	0	0	0	No	None	Yes	No	0	0	0	No	0	0	0	0	63.7
-1.42498	36.8991	80	1	0	728.303	0	1	0	1	0	1	0	2	0	0	2008	0	0	0	0	0	0	0	0	0	0	No	None	Yes	Yes	1	1	0	Night	1	1	1	0	71.6
-1.42498	36.8991	80	1	0	728.303	0	1	0	1	0	1	0	2	0	0	2009	0	0	0	0	0	0	0	0	0	0	No	None	Yes	No	0	0	0	No	0	0	0	0	59.2
-1.42498	36.8991	80	1	0	728.303	0	1	0	1	0	1	0	2	0	0	2010	0	0	0	0	0	0	0	0	0	0	No	None	Yes	Yes	1	1	0	Night	2	1	1	0	91.3
-1.42498	36.8991	80	1	0	728.303	0	1	0	1	0	1	0	2	0	0	2011	0	0	0	0	0	0	0	0	0	0	No	None	Yes	No	0	0	0	No	0	0	0	0	82.6
-1.42498	36.8991	80	1	0	728.303	0	1	0	1	0	1	0	2	0	0	2012	0	0	0	0	0	0	0	0	0	0	No	None	Yes	Yes	1	1	0	Night	2	1	1	0	102.6
-1.42498	36.8991	80	1	0	728.303	0	1	0	1	0	1	0	2	0	0	2013	0	0	0	0	0	0	0	0	0	0	Yes	None	Yes	No	0	0	0	No	0	0	0	0	74.1
-1.42498	36.8991	80	1	0	728.303	0	1	0	1	0	1	0	2	0	0	2014	0	0	0	0	0	0	0	0	0	0	Yes	Fonnap	No	Yes	1	1	0	Night	7	2	2	0	68.2
-1.42498	36.8991	80	1	0	728.303	0	1	0	1	0	1	0	2	0	0	2015	0	0	0	0	0	0	0	0	0	0	Yes	Fonnap	Yes	No	0	0	0	No	0	0	0	0	81.9
-1.42498	36.8991	80	1	0	728.303	0	1	0	1	0	1	0	2	0	0	2016	0	0	0	0	0	0	0	0	0	0	Yes	Fonnap	No	No	0	0	0	No	0	0	0	0	NA
						150	190	150	400	550	540	240	440	300	120		30	30	20	70	60	70	180	210	220	160												105

## Sheet: Sheet6
			lat	Lon	Code	Gr1	Gr2	DistPark	2007	2008	2009	2010	2011	2012	2013	2014	2015	2016	Total
			-1.43734	36.8873	1	1	2	2510.35	1	1	0	0	0	2	1	2	0	0	7
			-1.43787	36.89	2	1	2	2441.12	0	0	1	0	1	2	0	1	2	1	8
			-1.43888	36.8875	3	1	2	2655.5	0	0	0	1	1	1	1	2	0	1	7
			-1.44547	36.8907	4	1	2	3178.7	0	0	0	0	0	0	0	0	0	1	1
			-1.45288	36.8961	5	1	2	3684.84	0	0	0	0	0	0	0	0	1	0	1
			-1.4467	36.8972	6	0	2	3008.77	0	0	0	0	0	0	0	0	1	0	1
			-1.4356	36.8696	7	0	2	3112.41	0	0	0	0	0	1	0	0	0	0	1
			-1.43319	36.8761	8	1	2	2675.29	0	0	0	0	0	1	0	0	1	0	2
			-1.43629	36.8771	9	1	2	2895.53	0	1	0	2	0	1	1	0	1	0	6
			-1.41264	36.8851	10	1	2	547.665	0	2	0	0	1	1	1	0	1	0	6
			-1.41225	36.8843	11	1	2	536.096	0	0	0	0	0	1	0	1	1	0	3
			-1.41275	36.8845	12	1	2	588.807	0	0	1	0	0	0	0	0	0	0	1
			-1.41283	36.8746	13	1	2	631.271	0	1	0	0	0	0	1	0	1	0	3
			-1.41274	36.8794	14	1	2	614.042	0	0	1	0	0	0	0	1	1	0	3
			-1.41274	36.8781	15	1	2	620.85	0	0	0	0	0	1	0	0	0	0	1
			-1.43057	36.8881	16	1	2	1788.83	0	1	0	2	2	1	0	1	0	0	7
			-1.42498	36.8991	17	0	2	728.303	0	0	0	0	0	0	0	0	1	0	1
			-1.42126	36.8901	19	1	2	755.673	0	0	0	1	0	0	1	1	0	0	3
			-1.43365	36.9226	20	1	2	547.517	0	1	0	0	1	0	0	0	1	0	3
			-1.43353	36.9227	21	1	2	530.102	0	0	1	1	0	2	1	0	3	0	8
			-1.43689	36.9148	22	1	2	1224.97	0	1	0	1	0	1	0	0	0	1	4
			-1.43514	36.9026	23	1	2	1598.11	0	0	0	1	0	1	1	1	1	0	5
			-1.45608	36.9139	24	0	2	3206.05	0	0	0	2	2	2	2	1	1	1	11
			-1.44009	36.9404	25	1	2	833.929	0	0	2	0	0	1	0	1	0	0	4
			-1.44207	36.951	26	1	2	456.888	0	0	0	0	1	0	0	0	0	3	4
			-1.44217	36.9528	27	1	2	470.751	0	1	0	2	0	1	1	0	0	1	6
			-1.44357	36.8887	28	1	2	3077.21	0	0	0	0	0	0	0	2	0	0	2
			-1.4494	36.8917	29	1	2	3532.36	0	0	0	0	0	2	0	0	0	0	2
			-1.46206	36.9091	30	1	2	4031.68	0	0	0	0	0	0	0	0	1	0	1
			-1.4589	36.9092	31	1	2	3707.59	0	0	0	0	0	0	0	2	0	0	2
			-1.42926	36.8657	33	0	2	2404.78	0	1	0	0	0	0	0	1	1	0	3
			-1.42088	36.8987	36	0	2	332.667	0	0	1	0	1	0	1	0	0	0	3
			-1.4258	36.9	37	1	2	769.245	0	0	0	0	1	0	1	0	1	0	3
			-1.42159	36.8913	38	1	2	734.209	0	0	0	0	0	1	1	0	0	0	2
			-1.41901	36.8929	39	1	2	403.973	0	0	0	2	3	1	1	0	0	1	8
			-1.42727	36.8993	40	1	2	949.052	1	0	1	2	1	0	2	0	1	0	8
			-1.42975	36.8999	41	1	2	1176.52	0	0	0	1	1	1	1	3	0	0	7
			-1.4216	36.9023	42	1	2	242.332	0	1	1	3	4	3	0	0	0	0	12
			-1.4254	36.9039	43	1	2	552.699	0	1	0	2	1	1	0	0	0	0	5
			-1.44909	36.9382	44	1	2	1795.53	0	0	0	0	1	1	0	0	0	0	2
			-1.44391	36.9383	45	1	2	1258.31	1	1	0	0	0	0	0	1	1	0	4
			-1.43599	36.9359	46	1	2	381.611	2	0	1	1	0	1	0	1	1	0	7
			-1.43668	36.9445	47	1	2	313.788	0	0	0	0	0	0	0	1	0	1	2
			-1.43925	36.9455	48	1	2	441.414	0	0	0	1	2	2	0	0	1	1	7
			-1.41346	36.8855	49	1	2	593.878	0	0	0	1	10	0	1	0	0	0	12
			-1.41317	36.8832	50	1	2	656.853	0	0	0	0	1	1	1	0	0	0	3
			-1.4206	36.8826	52	1	2	1177.51	0	1	0	0	0	0	0	1	0	0	2
			-1.4359	36.8865	53	1	2	2398.85	0	0	1	0	0	0	0	0	0	0	1
			-1.46235	36.9011	54	1	2	4419.33	0	0	0	0	2	2	0	2	0	0	6
			-1.45272	36.912	56	1	2	2955.15	0	0	0	0	1	0	0	0	0	0	1
			-1.41872	36.8947	57	1	2	331.645	1	1	0	1	2	4	0	1	0	0	10
			-1.43899	36.891	60	1	0	2508.26	0	0	0	2	1	1	0	2	1	0	7
			-1.43959	36.8899	61	1	0	2618.76	0	0	0	1	0	1	1	1	0	0	4
			-1.4355	36.9417	62	1	2	309.255	4	1	2	3	4	2	0	0	0	0	16
			-1.44944	36.8933	63	0	2	3463.68	0	0	0	0	1	0	0	1	0	0	2
			-1.44142	36.9496	64	1	0	396.898	2	0	0	1	2	0	0	3	1	0	9
			-1.43413	36.9298	65	1	0	271.284	0	0	0	2	0	1	1	1	0	0	5
			-1.42827	36.918	66	1	0	211.08	0	0	0	0	0	0	0	1	0	0	1
			-1.43637	36.9149	67	1	0	1170.32	1	0	0	1	1	1	0	1	0	0	5
			-1.45164	36.8969	69	1	0	3526.42	0	0	0	0	0	1	2	0	0	0	3
			-1.44115	36.8905	71	1	0	2748.74	0	0	0	0	0	0	0	1	0	0	1
			-1.46027	36.9009	72	1	0	4215.68	0	0	0	0	2	0	0	0	1	0	3
			-1.4547	36.9202	73	1	2	2787.21	0	0	1	0	1	0	0	0	0	0	2
			-1.43027	36.919	74	1	2	368.536	1	1	0	0	0	1	0	1	0	0	4
			-1.44117	36.9531	75	1	0	373.024	0	0	1	1	0	1	0	1	2	0	6
			-1.44414	36.9384	78	1	2	1467.5	1	0	0	1	1	0	0	1	1	0	5
			-1.2425	36.5545	79	1	0	312.8	0	1	0	0	2	4	0	1	0	0	8
			-1.2425	36.5545	80	1	0	728.303	0	1	0	1	0	1	0	2	0	0	5
				Total					15	19	15	40	55	54	24	44	30	12	308
				mean					0.220588	0.279412	0.220588	0.588235	0.808824	0.794118	0.352941	0.647059	0.441176	0.176471	4.52941
				Stdev					0.642885	0.483939	0.483939	0.832821	1.47878	0.92331	0.566864	0.7873	0.632039	0.486878
									0.0779613	0.0586862	0.0586862	0.100994	0.179328	0.111968	0.0687423	0.0954742	0.076646	0.0590426
			lat	Lon	Code	Gr1	Gr2	DistPark	Years	2007	2008	2009	2010	2011	2012	2013	2014	2015	2016	Total
			-1.43734	36.8873	1	1	2	2510.35	2012	0	0	0	0	0	1	1	0	0	0	2
			-1.43787	36.89	2	1	2	2441.12	2014	0	0	1	0	0	0	0	1	0	0	2
			-1.43629	36.8771	9	1	2	2895.53	2010	0	0	0	1	0	0	0	0	0	0	1
			-1.41275	36.8845	12	1	2	588.807	2015	0	0	0	0	0	0	0	0	1	0	1
			-1.41283	36.8746	13	1	2	631.271	2009	0	0	1	0	0	0	0	0	0	0	1
			-1.41274	36.8794	14	1	2	614.042	2014	0	0	0	0	0	0	0	1	0	0	1
			-1.41274	36.8781	15	1	2	620.85	2016	0	0	0	0	0	0	0	0	0	1	1
			-1.43057	36.8881	16	1	2	1788.83	2011	0	0	0	0	1	0	0	0	0	0	1
			-1.42343	36.9009	18	1	2	488.488	2013	0	0	0	0	0	0	1	0	0	0	1
			-1.42126	36.8901	19	1	2	755.673	2016	0	0	0	0	0	0	0	0	1	1	2
			-1.43514	36.9026	23	1	2	1598.11	2010	0	0	0	1	0	1	0	0	0	0	2
			-1.45608	36.9139	24	0	2	3206.05	2012	0	0	0	0	0	2	1	1	1	2	7
			-1.44009	36.9404	25	1	2	833.929	2014	0	0	0	0	1	0	0	1	0	0	2
			-1.44217	36.9528	27	1	2	470.751	2012	0	2	0	0	0	1	1	0	2	0	6
			-1.44357	36.8887	28	1	2	3077.21	2014	0	0	0	0	0	0	0	3	0	0	3
			-1.4494	36.8917	29	1	2	3532.36	2011	0	0	0	0	1	0	0	0	0	0	1
			-1.4589	36.9092	31	1	2	3707.59	2012	0	0	0	0	0	1	0	2	2	2	7
			-1.45939	36.895	32	1	2	4391.34	2007	1	0	0	0	0	0	0	0	0	0	1
			-1.4258	36.9	37	1	2	769.245	2013	0	0	0	0	0	0	1	0	0	2	3
			-1.42159	36.8913	38	1	2	734.209	2007	1	0	0	0	0	0	0	0	3	2	6
			-1.41901	36.8929	39	1	2	403.973	2011	0	0	0	0	1	0	0	0	1	0	2
			-1.42975	36.8999	41	1	2	1176.52	2008	0	1	0	0	0	0	0	0	0	0	1
			-1.4216	36.9023	42	1	2	242.332	2010	0	0	0	1	0	0	0	0	0	0	1
			-1.4254	36.9039	43	1	2	552.699	2015	0	0	0	0	0	0	0	0	1	0	1
			-1.44391	36.9383	45	1	2	1258.31	2015	0	0	0	0	0	0	0	0	1	0	1
			-1.43599	36.9359	46	1	2	381.611	2014	0	0	0	0	0	0	0	1	0	0	1
			-1.43925	36.9455	48	1	2	441.414	2010	0	0	0	1	0	0	0	0	0	1	2
			-1.41317	36.8832	50	1	2	656.853	2010	0	0	0	1	0	0	0	0	0	0	1
			-1.4359	36.8865	53	1	2	2398.85	2013	0	0	0	0	0	0	10	0	0	0	10
			-1.46235	36.9011	54	1	2	4419.33	2012	0	0	0	0	0	1	0	1	1	1	4
			-1.45272	36.912	56	1	2	2955.15	2015	0	0	0	0	0	0	0	0	1	0	1
			-1.41872	36.8947	57	1	2	331.645	2013	0	0	0	0	0	0	2	0	1	1	4
			-1.43899	36.891	60	1	0	2508.26	2016	0	0	0	0	0	0	0	0	0	1	1
			-1.4355	36.9417	62	1	2	309.255	2010	0	0	0	1	1	0	0	5	1	2	10
			-1.44944	36.8933	63	0	2	3463.68	2013	0	0	0	0	0	0	1	0	0	0	1
			-1.44142	36.9496	64	1	0	396.898	2014	1	0	0	1	0	0	0	1	0	0	3
			-1.4547	36.9202	73	1	0	2787.21	2014	0	0	0	0	1	0	0	1	0	0	2
			-1.44117	36.9531	75	1	0	373.024	2015	0	0	0	0	0	0	0	1	1	0	2
			-1.44414	36.9384	78	1	2	1467.5	2014	0	0	0	0	0	0	0	1	3	0	4
			-1.2425	36.5545	79	1	0	312.8	2014	0	0	0	0	0	0	0	1	1	0	2
										3	3	2	7	6	7	18	21	22	16	105
										0.075	0.075	0.05	0.175	0.15	0.175	0.45	0.525	0.55	0.4
										0.266747	0.349908	0.220721	0.384808	0.36162	0.446496	0	0.986771	0.814925	0.708918
										0.0421764	0.0553254	0.0348991	0.0608434	0.0571772	0.0705973	0.255579	0.156022	0.128851	0.11209
				Years	2007	2008	2009	2010	2011	2012	2013	2014	2015	2016
				Mean Nocturnal depredation	0.220588	0.279412	0.220588	0.588235	0.808824	0.794118	0.352941	0.647059	0.441176	0.176471
				Mean Diurnal depredation	0.075	0.075	0.05	0.175	0.15	0.175	0.45	0.525	0.55	0.4
		Years	Flashlight	Flashlights Commulative
		2011	0	0
		2012	6	6
		2013	13	19
		2014	10	29
		2015	9	38
		2016	5	43
													Years	2007	2008	2009	2010	2011	2012	2013	2014	2015	2016
													Diurnal attacks	3	3	2	7	6	7	18	21	22	16
													Mean Diurnal Attack	0.0285714	0.0285714	0.0190476	0.0666667	0.0571429	0.0666667	0.171429	0.2	0.209524	0.152381
													Mean Nocturnal Attack	0.0422078	0.0616883	0.0487013	0.12987	0.178571	0.175325	0.0779221	0.142857	0.0974026	0.038961
																				Cases	%
																			Prior	21	0.2
																			After	84	0.8
																			Total	105
			Years	2007	2008	2009	2010	2011	2012	2013	2014	2015	2016
			Total Night	15	19	15	40	55	54	24	44	30	12
			Mean Nocturnal Attack	0.000513699	0.000650685	0.000513699	0.00136986	0.00188356	0.00184932	0.000821918	0.00150685	0.0010274	0.000410959
			Total day	3	3	2	7	6	7	18	21	22	16
			Mean Diurnal Attack	0.00010274	0.00010274	6.84932e-05	0.000239726	0.000205479	0.000239726	0.000616438	0.000719178	0.000753425	0.000547945
Years			2007	2008	2009	2010	2011	2012	2013	2014	2015	2016
Total Night			15	19	15	40	55	54	24	44	30	12
Night not attacked			29185	29181	29185	29160	29145	29146	29176	29156	29170	29188
Total day			3	3	2	7	6	7	18	21	22	16
Day not attack			29197	29197	29198	29193	29194	29193	29182	29179	29178	29184

## Sheet: Rain$Years
lat	Lon	Code	Gr1	Gr2	DistPark	Years	Flashlight	Self	CompleteYear	AttExP	EXPAtt	Attnight	AttDay	TimeAtt	NoSpp	NoCases	NightCases	DayCases	RainMean
-1.43734	36.8873	1	1	2	2510.35	2007	No	None	Yes	Yes	1	1	0	Night	3	1	1	0	63.7
-1.43734	36.8873	1	1	2	2510.35	2008	No	None	Yes	Yes	1	1	0	Night	2	1	1	0	71.6							years	Attack
-1.43734	36.8873	1	1	2	2510.35	2009	No	None	Yes	No	0	0	0	No	0	0	0	0	59.2							2011	5
-1.43734	36.8873	1	1	2	2510.35	2010	No	None	Yes	No	0	0	0	No	0	0	0	0	91.3							2012	5
-1.43734	36.8873	1	1	2	2510.35	2011	No	None	Yes	No	0	0	0	No	0	0	0	0	82.6							2013	2
-1.43734	36.8873	1	1	2	2510.35	2012	No	None	Yes	Yes	1	1	1	Night	4	3	2	1	102.6							2014	5
-1.43734	36.8873	1	1	2	2510.35	2013	Yes	None	No	Yes	1	1	1	Night	2	2	1	1	74.1							2015	3
-1.43734	36.8873	1	1	2	2510.35	2014	Yes	None	Yes	Yes	1	1	0	Night	2	2	2	0	68.2
-1.43734	36.8873	1	1	2	2510.35	2015	Yes	None	Yes	No	0	0	0	No	0	0	0	0	81.9
-1.43734	36.8873	1	1	2	2510.35	2016	Yes	None	No	No	0	0	0	No	0	0	0	0	NA									Years	2007	2008	2009	2010	2011	2012	2013	2014	2015
-1.43888	36.8875	3	1	2	2655.5	2007	No	None	Yes	No	0	0	0	No	0	0	0	0	63.7									Total	15	19	15	40	55	54	24	44	30
-1.43888	36.8875	3	1	2	2655.5	2008	No	None	Yes	No	0	0	0	No	0	0	0	0	71.6
-1.43888	36.8875	3	1	2	2655.5	2009	No	None	Yes	No	0	0	0	No	0	0	0	0	59.2
-1.43888	36.8875	3	1	2	2655.5	2010	No	None	Yes	Yes	1	1	0	Night	2	1	1	0	91.3
-1.43888	36.8875	3	1	2	2655.5	2011	No	None	Yes	Yes	1	1	0	Night	2	1	1	0	82.6
-1.43888	36.8875	3	1	2	2655.5	2012	No	None	Yes	Yes	1	1	0	Night	3	1	1	0	102.6
-1.43888	36.8875	3	1	2	2655.5	2013	No	None	No	Yes	1	1	0	Night	1	1	1	0	74.1
-1.43888	36.8875	3	1	2	2655.5	2014	Yes	Yesself	No	Yes	1	1	0	Night	8	2	2	0	68.2
-1.43888	36.8875	3	1	2	2655.5	2015	Yes	Yesself	Yes	No	0	0	0	No	0	0	0	0	81.9
-1.43888	36.8875	3	1	2	2655.5	2016	Yes	Fonnap	No	Yes	1	1	0	Night	1	1	1	0	NA														Years	Mean Distance
-1.4467	36.8972	6	0	2	3008.77	2007	No	None	Yes	No	0	0	0	No	0	0	0	0	63.7														2007	1068.97
-1.4467	36.8972	6	0	2	3008.77	2008	No	None	Yes	No	0	0	0	No	0	0	0	0	71.6														2008	1089.07
-1.4467	36.8972	6	0	2	3008.77	2009	No	None	Yes	No	0	0	0	No	0	0	0	0	59.2														2009	844
-1.4467	36.8972	6	0	2	3008.77	2010	No	None	Yes	No	0	0	0	No	0	0	0	0	91.3														2010	1017.13
-1.4467	36.8972	6	0	2	3008.77	2011	No	None	Yes	No	0	0	0	No	0	0	0	0	82.6														2011	1594.46
-1.4467	36.8972	6	0	2	3008.77	2012	No	None	Yes	No	0	0	0	No	0	0	0	0	102.6														2012	1558.53
-1.4467	36.8972	6	0	2	3008.77	2013	No	None	Yes	No	0	0	0	No	0	0	0	0	74.1														2013	1380.66
-1.4467	36.8972	6	0	2	3008.77	2014	No	None	Yes	No	0	0	0	No	0	0	0	0	68.2														2014	1642.73
-1.4467	36.8972	6	0	2	3008.77	2015	No	None	Yes	Yes	1	1	0	Night	2	1	1	0	81.9														2015	1605.75
-1.4467	36.8972	6	0	2	3008.77	2016	Yes	Fonnap	No	No	0	0	0	No	0	0	0	0	NA														2016	1523.64
-1.41264	36.8851	10	1	2	547.665	2007	No	None	Yes	No	0	0	0	No	0	0	0	0	63.7
-1.41264	36.8851	10	1	2	547.665	2008	No	None	Yes	Yes	1	1	0	Night	3	2	2	0	71.6
-1.41264	36.8851	10	1	2	547.665	2009	No	None	Yes	No	0	0	0	No	0	0	0	0	59.2
-1.41264	36.8851	10	1	2	547.665	2010	No	None	Yes	No	0	0	0	No	0	0	0	0	91.3
-1.41264	36.8851	10	1	2	547.665	2011	No	None	Yes	Yes	1	1	0	Night	1	1	1	0	82.6
-1.41264	36.8851	10	1	2	547.665	2012	No	None	Yes	Yes	1	1	0	Night	4	1	1	0	102.6
-1.41264	36.8851	10	1	2	547.665	2013	No	None	Yes	Yes	1	1	0	Night	15	1	1	0	74.1
-1.41264	36.8851	10	1	2	547.665	2014	No	None	Yes	No	0	0	0	No	0	0	0	0	68.2
-1.41264	36.8851	10	1	2	547.665	2015	Yes	Fonnap	No	Yes	1	1	0	Night	10	1	1	0	81.9
-1.41264	36.8851	10	1	2	547.665	2016	Yes	Fonnap	No	No	0	0	0	No	0	0	0	0	NA
-1.41225	36.8843	11	1	2	536.096	2007	No	None	Yes	No	0	0	0	No	0	0	0	0	63.7
-1.41225	36.8843	11	1	2	536.096	2008	No	None	Yes	No	0	0	0	No	0	0	0	0	71.6
-1.41225	36.8843	11	1	2	536.096	2009	No	None	Yes	No	0	0	0	No	0	0	0	0	59.2
-1.41225	36.8843	11	1	2	536.096	2010	No	None	Yes	No	0	0	0	No	0	0	0	0	91.3
-1.41225	36.8843	11	1	2	536.096	2011	No	None	Yes	No	0	0	0	No	0	0	0	0	82.6
-1.41225	36.8843	11	1	2	536.096	2012	No	None	Yes	Yes	1	1	0	Night	5	1	1	0	102.6
-1.41225	36.8843	11	1	2	536.096	2013	No	None	Yes	No	0	0	0	No	0	0	0	0	74.1
-1.41225	36.8843	11	1	2	536.096	2014	Yes	Fonnap	No	Yes	1	1	0	Night	1	1	1	0	68.2
-1.41225	36.8843	11	1	2	536.096	2015	Yes	Fonnap	Yes	Yes	1	1	0	Night	10	1	1	0	81.9
-1.41225	36.8843	11	1	2	536.096	2016	Yes	Fonnap	No	No	0	0	0	No	0	0	0	0	NA
-1.41274	36.8781	15	1	2	620.85	2007	No	None	Yes	No	0	0	0	No	0	0	0	0	63.7
-1.41274	36.8781	15	1	2	620.85	2008	No	None	Yes	No	0	0	0	No	0	0	0	0	71.6															Row Labels	Sum of NoCases
-1.41274	36.8781	15	1	2	620.85	2009	No	None	Yes	No	0	0	0	No	0	0	0	0	59.2															59.2	17
-1.41274	36.8781	15	1	2	620.85	2010	No	None	Yes	No	0	0	0	No	0	0	0	0	91.3															63.7	18
-1.41274	36.8781	15	1	2	620.85	2011	No	None	Yes	No	0	0	0	No	0	0	0	0	82.6															68.2	65
-1.41274	36.8781	15	1	2	620.85	2012	No	None	Yes	Yes	1	1	0	Night	1	1	1	0	102.6				RainMean	NoCases	DayCases	NightCases								71.6	22
-1.41274	36.8781	15	1	2	620.85	2013	No	None	Yes	No	0	0	0	No	0	0	0	0	74.1				59.2	17	2	15								74.1	43
-1.41274	36.8781	15	1	2	620.85	2014	No	None	Yes	No	0	0	0	No	0	0	0	0	68.2				63.7	18	3	15								81.9	52
-1.41274	36.8781	15	1	2	620.85	2015	Yes	Fonnap	No	No	0	0	0	No	0	0	0	0	81.9				68.2	65	21	44								82.6	57
-1.41274	36.8781	15	1	2	620.85	2016	Yes	Fonnap	No	Yes	1	0	1	Day	3	1	0	1	NA				71.6	22	3	19								91.3	47
-1.42498	36.8991	17	0	2	728.303	2007	No	None	Yes	No	0	0	0	No	0	0	0	0	63.7				74.1	43	18	25								102.6	61
-1.42498	36.8991	17	0	2	728.303	2008	No	None	Yes	No	0	0	0	No	0	0	0	0	71.6				81.9	52	22	30
-1.42498	36.8991	17	0	2	728.303	2009	No	None	Yes	No	0	0	0	No	0	0	0	0	59.2				82.6	60	6	54
-1.42498	36.8991	17	0	2	728.303	2010	No	None	Yes	No	0	0	0	No	0	0	0	0	91.3				91.3	47	7	40
-1.42498	36.8991	17	0	2	728.303	2011	No	None	Yes	No	0	0	0	No	0	0	0	0	82.6				102.6	61	7	54
-1.42498	36.8991	17	0	2	728.303	2012	Yes	Fonnap	No	No	0	0	0	No	0	0	0	0	102.6				NA	28	16	12
-1.42498	36.8991	17	0	2	728.303	2013	Yes	Fonnap	Yes	No	0	0	0	No	0	0	0	0	74.1				Grand Total	413	105	308
-1.42498	36.8991	17	0	2	728.303	2014	Yes	Fonnap	Yes	No	0	0	0	No	0	0	0	0	68.2
-1.42498	36.8991	17	0	2	728.303	2015	Yes	Fonnap	Yes	Yes	1	1	0	Night	3	1	1	0	81.9
-1.42498	36.8991	17	0	2	728.303	2016	Yes	Fonnap	No	No	0	0	0	No	0	0	0	0	NA
-1.42126	36.8901	19	1	2	755.673	2007	No	None	Yes	No	0	0	0	No	0	0	0	0	63.7
-1.42126	36.8901	19	1	2	755.673	2008	No	None	Yes	No	0	0	0	No	0	0	0	0	71.6
-1.42126	36.8901	19	1	2	755.673	2009	No	None	Yes	No	0	0	0	No	0	0	0	0	59.2
-1.42126	36.8901	19	1	2	755.673	2010	No	None	Yes	Yes	1	1	0	Night	1	1	1	0	91.3
-1.42126	36.8901	19	1	2	755.673	2011	No	None	Yes	No	0	0	0	No	0	0	0	0	82.6
-1.42126	36.8901	19	1	2	755.673	2012	No	None	Yes	No	0	0	0	No	0	0	0	0	102.6
-1.42126	36.8901	19	1	2	755.673	2013	No	None	Yes	Yes	1	1	0	Night	1	1	1	0	74.1
-1.42126	36.8901	19	1	2	755.673	2014	No	None	Yes	Yes	1	1	0	Night	1	1	1	0	68.2
-1.42126	36.8901	19	1	2	755.673	2015	Yes	Fonnap	No	Yes	1	0	1	Day	1	1	0	1	81.9
-1.42126	36.8901	19	1	2	755.673	2016	Yes	Fonnap	No	Yes	1	0	1	Day	2	1	0	1	NA
-1.43353	36.9227	21	1	2	530.102	2007	No	None	Yes	No	0	0	0	No	0	0	0	0	63.7
-1.43353	36.9227	21	1	2	530.102	2008	No	None	Yes	No	0	0	0	No	0	0	0	0	71.6
-1.43353	36.9227	21	1	2	530.102	2009	No	None	Yes	Yes	1	1	0	Night	2	1	1	0	59.2
-1.43353	36.9227	21	1	2	530.102	2010	No	None	Yes	Yes	1	1	0	Night	5	1	1	0	91.3
-1.43353	36.9227	21	1	2	530.102	2011	No	None	Yes	No	0	0	0	No	0	0	0	0	82.6
-1.43353	36.9227	21	1	2	530.102	2012	No	None	Yes	Yes	1	1	0	Night	7	2	2	0	102.6
-1.43353	36.9227	21	1	2	530.102	2013	No	None	Yes	Yes	1	1	0	Night	3	1	1	0	74.1
-1.43353	36.9227	21	1	2	530.102	2014	Yes	Fonnap	No	No	0	0	0	No	0	0	0	0	68.2
-1.43353	36.9227	21	1	2	530.102	2015	Yes	Fonnap	Yes	Yes	1	1	0	Night	6	3	3	0	81.9
-1.43353	36.9227	21	1	2	530.102	2016	Yes	Fonnap	No	No	0	0	0	No	0	0	0	0	NA
-1.43689	36.9148	22	1	2	1224.97	2007	No	None	Yes	No	0	0	0	No	0	0	0	0	63.7
-1.43689	36.9148	22	1	2	1224.97	2008	No	None	Yes	Yes	1	1	0	Night	1	1	1	0	71.6
-1.43689	36.9148	22	1	2	1224.97	2009	No	None	Yes	No	0	0	0	No	0	0	0	0	59.2
-1.43689	36.9148	22	1	2	1224.97	2010	No	None	Yes	Yes	1	1	0	Night	5	1	1	0	91.3
-1.43689	36.9148	22	1	2	1224.97	2011	No	None	Yes	No	0	0	0	No	0	0	0	0	82.6
-1.43689	36.9148	22	1	2	1224.97	2012	No	None	Yes	Yes	1	1	0	Night	4	1	1	0	102.6
-1.43689	36.9148	22	1	2	1224.97	2013	Yes	Fonnap	No	No	0	0	0	No	0	0	0	0	74.1
-1.43689	36.9148	22	1	2	1224.97	2014	Yes	Fonnap	No	No	0	0	0	No	0	0	0	0	68.2
-1.43689	36.9148	22	1	2	1224.97	2015	Yes	Fonnap	Yes	No	0	0	0	No	0	0	0	0	81.9
-1.43689	36.9148	22	1	2	1224.97	2016	Yes	Fonnap	No	Yes	1	1	0	Night	2	1	1	0	NA
-1.44009	36.9404	25	1	2	833.929	2007	No	None	Yes	No	0	0	0	No	0	0	0	0	63.7
-1.44009	36.9404	25	1	2	833.929	2008	No	None	Yes	No	0	0	0	No	0	0	0	0	71.6
-1.44009	36.9404	25	1	2	833.929	2009	No	None	Yes	Yes	1	1	0	Night	2	2	2	0	59.2
-1.44009	36.9404	25	1	2	833.929	2010	No	None	Yes	No	0	0	0	No	0	0	0	0	91.3
-1.44009	36.9404	25	1	2	833.929	2011	No	None	Yes	Yes	1	0	1	Day	1	1	0	1	82.6
-1.44009	36.9404	25	1	2	833.929	2012	No	None	Yes	Yes	1	1	0	Night	1	1	1	0	102.6
-1.44009	36.9404	25	1	2	833.929	2013	Yes	Fonnap	No	No	0	0	0	No	0	0	0	0	74.1
-1.44009	36.9404	25	1	2	833.929	2014	Yes	Fonnap	Yes	Yes	1	1	1	Night	2	2	1	1	68.2
-1.44009	36.9404	25	1	2	833.929	2015	Yes	Fonnap	Yes	No	0	0	0	No	0	0	0	0	81.9
-1.44009	36.9404	25	1	2	833.929	2016	Yes	Fonnap	No	No	0	0	0	No	0	0	0	0	NA
-1.44357	36.8887	28	1	2	3077.21	2007	No	None	Yes	No	0	0	0	No	0	0	0	0	63.7
-1.44357	36.8887	28	1	2	3077.21	2008	No	None	Yes	No	0	0	0	No	0	0	0	0	71.6
-1.44357	36.8887	28	1	2	3077.21	2009	No	None	Yes	No	0	0	0	No	0	0	0	0	59.2
-1.44357	36.8887	28	1	2	3077.21	2010	No	None	Yes	No	0	0	0	No	0	0	0	0	91.3
-1.44357	36.8887	28	1	2	3077.21	2011	No	None	Yes	No	0	0	0	No	0	0	0	0	82.6
-1.44357	36.8887	28	1	2	3077.21	2012	No	None	Yes	No	0	0	0	No	0	0	0	0	102.6
-1.44357	36.8887	28	1	2	3077.21	2013	No	None	Yes	No	0	0	0	No	0	0	0	0	74.1
-1.44357	36.8887	28	1	2	3077.21	2014	Yes	None	No	Yes	1	1	0	Night	7	5	2	3	68.2
-1.44357	36.8887	28	1	2	3077.21	2015	Yes	Fonnap	Yes	No	0	0	0	No	0	0	0	0	81.9
-1.44357	36.8887	28	1	2	3077.21	2016	Yes	Fonnap	No	No	0	0	0	No	0	0	0	0	NA
-1.4494	36.8917	29	1	2	3532.36	2007	No	None	Yes	No	0	0	0	No	0	0	0	0	63.7
-1.4494	36.8917	29	1	2	3532.36	2008	No	None	Yes	No	0	0	0	No	0	0	0	0	71.6
-1.4494	36.8917	29	1	2	3532.36	2009	No	None	Yes	No	0	0	0	No	0	0	0	0	59.2
-1.4494	36.8917	29	1	2	3532.36	2010	No	None	Yes	No	0	0	0	No	0	0	0	0	91.3
-1.4494	36.8917	29	1	2	3532.36	2011	No	None	Yes	Yes	1	0	1	Day	1	1	0	1	82.6
-1.4494	36.8917	29	1	2	3532.36	2012	No	None	Yes	Yes	1	1	0	Night	2	2	2	0	102.6
-1.4494	36.8917	29	1	2	3532.36	2013	Yes	Fonnap	No	No	0	0	0	No	0	0	0	0	74.1
-1.4494	36.8917	29	1	2	3532.36	2014	Yes	Fonnap	Yes	No	0	0	0	No	0	0	0	0	68.2
-1.4494	36.8917	29	1	2	3532.36	2015	Yes	Fonnap	Yes	No	0	0	0	No	0	0	0	0	81.9
-1.4494	36.8917	29	1	2	3532.36	2016	Yes	Fonnap	No	No	0	0	0	No	0	0	0	0	NA
-1.42724	36.8644	34	1	2	2337.03	2007	No	None	Yes	No	0	0	0	No	0	0	0	0	63.7
-1.42724	36.8644	34	1	2	2337.03	2008	No	None	Yes	No	0	0	0	No	0	0	0	0	71.6
-1.42724	36.8644	34	1	2	2337.03	2009	No	None	Yes	No	0	0	0	No	0	0	0	0	59.2
-1.42724	36.8644	34	1	2	2337.03	2010	No	None	Yes	No	0	0	0	No	0	0	0	0	91.3
-1.42724	36.8644	34	1	2	2337.03	2011	No	None	Yes	No	0	0	0	No	0	0	0	0	82.6
-1.42724	36.8644	34	1	2	2337.03	2012	No	None	Yes	No	0	0	0	No	0	0	0	0	102.6
-1.42724	36.8644	34	1	2	2337.03	2013	Yes	Fonnap	No	No	0	0	0	No	0	0	0	0	74.1
-1.42724	36.8644	34	1	2	2337.03	2014	Yes	Fonnap	Yes	No	0	0	0	No	0	0	0	0	68.2
-1.42724	36.8644	34	1	2	2337.03	2015	Yes	Fonnap	Yes	No	0	0	0	No	0	0	0	0	81.9
-1.42724	36.8644	34	1	2	2337.03	2016	Yes	Fonnap	No	No	0	0	0	No	0	0	0	0	NA
-1.41715	36.8829	35	1	2	954.421	2007	No	None	Yes	No	0	0	0	No	0	0	0	0	63.7
-1.41715	36.8829	35	1	2	954.421	2008	No	None	Yes	No	0	0	0	No	0	0	0	0	71.6
-1.41715	36.8829	35	1	2	954.421	2009	No	None	Yes	No	0	0	0	No	0	0	0	0	59.2
-1.41715	36.8829	35	1	2	954.421	2010	No	None	Yes	No	0	0	0	No	0	0	0	0	91.3
-1.41715	36.8829	35	1	2	954.421	2011	No	None	Yes	No	0	0	0	No	0	0	0	0	82.6
-1.41715	36.8829	35	1	2	954.421	2012	No	None	Yes	No	0	0	0	No	0	0	0	0	102.6
-1.41715	36.8829	35	1	2	954.421	2013	No	None	Yes	No	0	0	0	No	0	0	0	0	74.1
-1.41715	36.8829	35	1	2	954.421	2014	No	None	Yes	No	0	0	0	No	0	0	0	0	68.2
-1.41715	36.8829	35	1	2	954.421	2015	Yes	Fonnap	No	No	0	0	0	No	0	0	0	0	81.9
-1.41715	36.8829	35	1	2	954.421	2016	Yes	Fonnap	No	No	0	0	0	No	0	0	0	0	NA
-1.42088	36.8987	36	0	2	332.667	2007	No	None	Yes	No	0	0	0	No	0	0	0	0	63.7
-1.42088	36.8987	36	0	2	332.667	2008	No	None	Yes	No	0	0	0	No	0	0	0	0	71.6
-1.42088	36.8987	36	0	2	332.667	2009	No	None	Yes	Yes	1	1	0	Night	1	1	1	0	59.2
-1.42088	36.8987	36	0	2	332.667	2010	No	None	Yes	No	0	0	0	No	0	0	0	0	91.3
-1.42088	36.8987	36	0	2	332.667	2011	No	None	Yes	Yes	1	1	0	Night	2	1	1	0	82.6
-1.42088	36.8987	36	0	2	332.667	2012	No	None	Yes	No	0	0	0	No	0	0	0	0	102.6
-1.42088	36.8987	36	0	2	332.667	2013	No	None	Yes	Yes	1	1	0	Night	3	1	1	0	74.1
-1.42088	36.8987	36	0	2	332.667	2014	No	None	Yes	No	0	0	0	No	0	0	0	0	68.2
-1.42088	36.8987	36	0	2	332.667	2015	No	None	Yes	No	0	0	0	No	0	0	0	0	81.9
-1.42088	36.8987	36	0	2	332.667	2016	Yes	Fonnap	No	No	0	0	0	No	0	0	0	0	NA
-1.4258	36.9	37	1	2	769.245	2007	No	None	Yes	No	0	0	0	No	0	0	0	0	63.7
-1.4258	36.9	37	1	2	769.245	2008	No	None	Yes	No	0	0	0	No	0	0	0	0	71.6
-1.4258	36.9	37	1	2	769.245	2009	No	None	Yes	No	0	0	0	No	0	0	0	0	59.2
-1.4258	36.9	37	1	2	769.245	2010	No	None	Yes	No	0	0	0	No	0	0	0	0	91.3
-1.4258	36.9	37	1	2	769.245	2011	No	None	Yes	Yes	1	1	0	Night	1	1	1	0	82.6
-1.4258	36.9	37	1	2	769.245	2012	No	None	Yes	No	0	0	0	No	0	0	0	0	102.6
-1.4258	36.9	37	1	2	769.245	2013	No	None	Yes	Yes	1	1	1	Night	2	2	1	1	74.1
-1.4258	36.9	37	1	2	769.245	2014	No	None	Yes	No	0	0	0	No	0	0	0	0	68.2
-1.4258	36.9	37	1	2	769.245	2015	No	None	Yes	Yes	1	1	0	Night	1	1	1	0	81.9
-1.4258	36.9	37	1	2	769.245	2016	Yes	Fonnap	No	Yes	1	0	1	Day	9	2	0	2	NA
-1.42159	36.8913	38	1	2	734.209	2007	No	None	Yes	Yes	1	0	1	Day	2	1	0	1	63.7
-1.42159	36.8913	38	1	2	734.209	2008	No	None	Yes	No	0	0	0	No	0	0	0	0	71.6
-1.42159	36.8913	38	1	2	734.209	2009	No	None	Yes	No	0	0	0	No	0	0	0	0	59.2
-1.42159	36.8913	38	1	2	734.209	2010	No	None	Yes	No	0	0	0	No	0	0	0	0	91.3
-1.42159	36.8913	38	1	2	734.209	2011	No	None	Yes	No	0	0	0	No	0	0	0	0	82.6
-1.42159	36.8913	38	1	2	734.209	2012	No	None	Yes	Yes	1	1	0	Night	2	1	1	0	102.6
-1.42159	36.8913	38	1	2	734.209	2013	Yes	Fonnap	No	Yes	1	1	0	Night	1	1	1	0	74.1
-1.42159	36.8913	38	1	2	734.209	2014	Yes	Fonnap	Yes	No	0	0	0	No	0	0	0	0	68.2
-1.42159	36.8913	38	1	2	734.209	2015	Yes	Fonnap	Yes	Yes	1	0	1	Day	6	3	0	3	81.9
-1.42159	36.8913	38	1	2	734.209	2016	Yes	Fonnap	No	Yes	1	0	1	Day	2	2	0	2	NA
-1.41901	36.8929	39	1	2	403.973	2007	No	None	Yes	No	0	0	0	No	0	0	0	0	63.7
-1.41901	36.8929	39	1	2	403.973	2008	No	None	Yes	No	0	0	0	No	0	0	0	0	71.6
-1.41901	36.8929	39	1	2	403.973	2009	No	None	Yes	No	0	0	0	No	0	0	0	0	59.2
-1.41901	36.8929	39	1	2	403.973	2010	No	None	Yes	Yes	1	1	0	Night	2	2	2	0	91.3
-1.41901	36.8929	39	1	2	403.973	2011	No	None	Yes	Yes	1	1	1	Night	11	4	3	1	82.6
-1.41901	36.8929	39	1	2	403.973	2012	No	None	Yes	Yes	1	1	0	Night	1	1	1	0	102.6
-1.41901	36.8929	39	1	2	403.973	2013	Yes	Fonnap	No	Yes	1	1	0	Night	1	1	1	0	74.1
-1.41901	36.8929	39	1	2	403.973	2014	Yes	Fonnap	Yes	No	0	0	0	No	0	0	0	0	68.2
-1.41901	36.8929	39	1	2	403.973	2015	Yes	Fonnap	Yes	Yes	1	0	1	Day	2	1	0	1	81.9
-1.41901	36.8929	39	1	2	403.973	2016	Yes	Fonnap	No	Yes	1	1	0	Night	7	1	1	0	NA
-1.42975	36.8999	41	1	2	1176.52	2007	No	None	Yes	No	0	0	0	No	0	0	0	0	63.7
-1.42975	36.8999	41	1	2	1176.52	2008	No	None	Yes	Yes	1	0	1	Day	1	1	0	1	71.6
-1.42975	36.8999	41	1	2	1176.52	2009	No	None	Yes	No	0	0	0	No	0	0	0	0	59.2
-1.42975	36.8999	41	1	2	1176.52	2010	No	None	Yes	Yes	1	1	0	Night	2	1	1	0	91.3
-1.42975	36.8999	41	1	2	1176.52	2011	No	None	Yes	Yes	1	1	0	Night	1	1	1	0	82.6
-1.42975	36.8999	41	1	2	1176.52	2012	No	None	Yes	Yes	1	1	0	Night	1	1	1	0	102.6
-1.42975	36.8999	41	1	2	1176.52	2013	No	None	Yes	Yes	1	1	0	Night	1	1	1	0	74.1
-1.42975	36.8999	41	1	2	1176.52	2014	No	None	Yes	Yes	1	1	0	Night	11	3	3	0	68.2
-1.42975	36.8999	41	1	2	1176.52	2015	Yes	Yesself	No	No	0	0	0	No	0	0	0	0	81.9
-1.42975	36.8999	41	1	2	1176.52	2016	Yes	Yesself	No	No	0	0	0	No	0	0	0	0	NA
-1.4216	36.9023	42	1	2	242.332	2007	No	None	Yes	No	0	0	0	No	0	0	0	0	63.7
-1.4216	36.9023	42	1	2	242.332	2008	No	None	Yes	Yes	1	1	0	Night	1	1	1	0	71.6
-1.4216	36.9023	42	1	2	242.332	2009	No	None	Yes	Yes	1	1	0	Night	2	1	1	0	59.2
-1.4216	36.9023	42	1	2	242.332	2010	No	None	Yes	Yes	1	1	1	Night	8	4	3	1	91.3
-1.4216	36.9023	42	1	2	242.332	2011	No	None	Yes	Yes	1	1	0	Night	8	4	4	0	82.6
-1.4216	36.9023	42	1	2	242.332	2012	No	None	Yes	Yes	1	1	0	Night	5	3	3	0	102.6
-1.4216	36.9023	42	1	2	242.332	2013	No	None	Yes	No	0	0	0	No	0	0	0	0	74.1
-1.4216	36.9023	42	1	2	242.332	2014	Yes	Yesself	No	No	0	0	0	No	0	0	0	0	68.2
-1.4216	36.9023	42	1	2	242.332	2015	Yes	Fonnap	Yes	No	0	0	0	No	0	0	0	0	81.9
-1.4216	36.9023	42	1	2	242.332	2016	Yes	Fonnap	No	No	0	0	0	No	0	0	0	0	NA
-1.4254	36.9039	43	1	2	552.699	2007	No	None	Yes	No	0	0	0	No	0	0	0	0	63.7
-1.4254	36.9039	43	1	2	552.699	2008	No	None	Yes	Yes	1	1	0	Night	1	1	1	0	71.6
-1.4254	36.9039	43	1	2	552.699	2009	No	None	Yes	No	0	0	0	No	0	0	0	0	59.2
-1.4254	36.9039	43	1	2	552.699	2010	No	None	Yes	Yes	1	1	0	Night	4	2	2	0	91.3
-1.4254	36.9039	43	1	2	552.699	2011	No	None	Yes	Yes	1	1	0	Night	3	1	1	0	82.6
-1.4254	36.9039	43	1	2	552.699	2012	No	None	Yes	Yes	1	1	0	Night	1	1	1	0	102.6
-1.4254	36.9039	43	1	2	552.699	2013	Yes	Yesself	No	No	0	0	0	No	0	0	0	0	74.1
-1.4254	36.9039	43	1	2	552.699	2014	Yes	Yesself	Yes	No	0	0	0	No	0	0	0	0	68.2
-1.4254	36.9039	43	1	2	552.699	2015	Yes	Yesself	Yes	Yes	1	0	1	Day	2	1	0	1	81.9
-1.4254	36.9039	43	1	2	552.699	2016	No	Yesself	No	No	0	0	0	No	0	0	0	0	NA
-1.44909	36.9382	44	1	2	1795.53	2007	No	None	Yes	No	0	0	0	No	0	0	0	0	63.7
-1.44909	36.9382	44	1	2	1795.53	2008	No	None	Yes	No	0	0	0	No	0	0	0	0	71.6
-1.44909	36.9382	44	1	2	1795.53	2009	No	None	Yes	No	0	0	0	No	0	0	0	0	59.2
-1.44909	36.9382	44	1	2	1795.53	2010	No	None	Yes	No	0	0	0	No	0	0	0	0	91.3
-1.44909	36.9382	44	1	2	1795.53	2011	No	None	Yes	Yes	1	1	0	Night	1	1	1	0	82.6
-1.44909	36.9382	44	1	2	1795.53	2012	No	None	Yes	Yes	1	1	0	Night	1	1	1	0	102.6
-1.44909	36.9382	44	1	2	1795.53	2013	Yes	Fonnap	No	No	0	0	0	No	0	0	0	0	74.1
-1.44909	36.9382	44	1	2	1795.53	2014	Yes	Fonnap	Yes	No	0	0	0	No	0	0	0	0	68.2
-1.44909	36.9382	44	1	2	1795.53	2015	Yes	Fonnap	Yes	No	0	0	0	No	0	0	0	0	81.9
-1.44909	36.9382	44	1	2	1795.53	2016	Yes	Fonnap	No	No	0	0	0	No	0	0	0	0	NA
-1.44391	36.9383	45	1	2	1258.31	2007	No	None	Yes	Yes	1	1	0	Night	1	1	1	0	63.7
-1.44391	36.9383	45	1	2	1258.31	2008	No	None	Yes	Yes	1	1	0	Night	1	1	1	0	71.6
-1.44391	36.9383	45	1	2	1258.31	2009	No	None	Yes	No	0	0	0	No	0	0	0	0	59.2
-1.44391	36.9383	45	1	2	1258.31	2010	No	None	Yes	No	0	0	0	No	0	0	0	0	91.3
-1.44391	36.9383	45	1	2	1258.31	2011	No	None	Yes	No	0	0	0	No	0	0	0	0	82.6
-1.44391	36.9383	45	1	2	1258.31	2012	No	None	Yes	No	0	0	0	No	0	0	0	0	102.6
-1.44391	36.9383	45	1	2	1258.31	2013	No	None	Yes	No	0	0	0	No	0	0	0	0	74.1
-1.44391	36.9383	45	1	2	1258.31	2014	Yes	Fonnap	No	Yes	1	1	0	Night	1	1	1	0	68.2
-1.44391	36.9383	45	1	2	1258.31	2015	Yes	Fonnap	Yes	Yes	1	1	1	Night	14	2	1	1	81.9
-1.44391	36.9383	45	1	2	1258.31	2016	Yes	Fonnap	No	No	0	0	0	No	0	0	0	0	NA
-1.43599	36.9359	46	1	2	381.611	2007	No	None	Yes	Yes	1	1	1	Night	2	2	2	0	63.7
-1.43599	36.9359	46	1	2	381.611	2008	No	None	Yes	No	0	0	0	No	0	0	0	0	71.6
-1.43599	36.9359	46	1	2	381.611	2009	No	None	Yes	Yes	1	1	0	Night	1	1	1	0	59.2
-1.43599	36.9359	46	1	2	381.611	2010	No	None	Yes	Yes	1	1	0	Night	1	1	1	0	91.3
-1.43599	36.9359	46	1	2	381.611	2011	No	None	Yes	No	0	0	0	No	0	0	0	0	82.6
-1.43599	36.9359	46	1	2	381.611	2012	Yes	Fonnap	No	Yes	1	1	0	Night	1	1	1	0	102.6
-1.43599	36.9359	46	1	2	381.611	2013	Yes	Fonnap	Yes	No	0	0	0	No	0	0	0	0	74.1
-1.43599	36.9359	46	1	2	381.611	2014	Yes	Fonnap	Yes	Yes	1	1	1	Night	4	2	1	1	68.2
-1.43599	36.9359	46	1	2	381.611	2015	No	Fonnap	No	Yes	1	1	0	Night	1	1	1	0	81.9
-1.43599	36.9359	46	1	2	381.611	2016	Yes	Fonnap	No	No	0	0	0	No	0	0	0	0	NA
-1.43925	36.9455	48	1	2	441.414	2007	No	None	Yes	No	0	0	0	No	0	0	0	0	63.7
-1.43925	36.9455	48	1	2	441.414	2008	No	None	Yes	No	0	0	0	No	0	0	0	0	71.6
-1.43925	36.9455	48	1	2	441.414	2009	No	None	Yes	No	0	0	0	No	0	0	0	0	59.2
-1.43925	36.9455	48	1	2	441.414	2010	No	None	Yes	Yes	1	1	0	Night	3	2	1	1	91.3
-1.43925	36.9455	48	1	2	441.414	2011	No	None	Yes	Yes	1	1	0	Night	2	2	2	0	82.6
-1.43925	36.9455	48	1	2	441.414	2012	No	None	Yes	Yes	1	1	0	Night	5	2	2	0	102.6
-1.43925	36.9455	48	1	2	441.414	2013	No	None	Yes	No	0	0	0	No	0	0	0	0	74.1
-1.43925	36.9455	48	1	2	441.414	2014	No	None	Yes	No	0	0	0	No	0	0	0	0	68.2
-1.43925	36.9455	48	1	2	441.414	2015	Yes	Fonnap	No	Yes	1	1	0	Night	1	1	1	0	81.9
-1.43925	36.9455	48	1	2	441.414	2016	Yes	Fonnap	No	Yes	1	1	1	Night	2	2	1	1	NA
-1.41317	36.8832	50	1	2	656.853	2007	No	None	Yes	No	0	0	0	No	0	0	0	0	63.7
-1.41317	36.8832	50	1	2	656.853	2008	No	None	Yes	No	0	0	0	No	0	0	0	0	71.6
-1.41317	36.8832	50	1	2	656.853	2009	No	None	Yes	No	0	0	0	No	0	0	0	0	59.2
-1.41317	36.8832	50	1	2	656.853	2010	No	None	Yes	Yes	1	0	1	Day	1	1	0	1	91.3
-1.41317	36.8832	50	1	2	656.853	2011	No	None	Yes	Yes	1	1	0	Night	1	1	1	0	82.6
-1.41317	36.8832	50	1	2	656.853	2012	No	None	Yes	Yes	1	1	0	Night	1	1	1	0	102.6
-1.41317	36.8832	50	1	2	656.853	2013	No	None	Yes	Yes	1	1	0	Night	1	1	1	0	74.1
-1.41317	36.8832	50	1	2	656.853	2014	Yes	Yesself	No	No	0	0	0	No	0	0	0	0	68.2
-1.41317	36.8832	50	1	2	656.853	2015	Yes	Yesself	Yes	No	0	0	0	No	0	0	0	0	81.9
-1.41317	36.8832	50	1	2	656.853	2016	No	Yesself	No	No	0	0	0	No	0	0	0	0	NA
-1.4206	36.8826	52	1	2	1177.51	2007	No	None	Yes	No	0	0	0	No	0	0	0	0	63.7
-1.4206	36.8826	52	1	2	1177.51	2008	No	None	Yes	Yes	1	1	0	Night	1	1	1	0	71.6
-1.4206	36.8826	52	1	2	1177.51	2009	No	None	Yes	No	0	0	0	No	0	0	0	0	59.2
-1.4206	36.8826	52	1	2	1177.51	2010	No	None	Yes	No	0	0	0	No	0	0	0	0	91.3
-1.4206	36.8826	52	1	2	1177.51	2011	No	None	Yes	No	0	0	0	No	0	0	0	0	82.6
-1.4206	36.8826	52	1	2	1177.51	2012	No	None	Yes	No	0	0	0	No	0	0	0	0	102.6
-1.4206	36.8826	52	1	2	1177.51	2013	No	None	Yes	No	0	0	0	No	0	0	0	0	74.1
-1.4206	36.8826	52	1	2	1177.51	2014	No	None	Yes	Yes	1	1	0	Night	1	1	1	0	68.2
-1.4206	36.8826	52	1	2	1177.51	2015	Yes	Fonnap	No	No	0	0	0	No	0	0	0	0	81.9
-1.4206	36.8826	52	1	2	1177.51	2016	Yes	Fonnap	No	No	0	0	0	No	0	0	0	0	NA
-1.46008	36.9023	55	0	2	4136.38	2007	No	None	Yes	No	0	0	0	No	0	0	0	0	63.7
-1.46008	36.9023	55	0	2	4136.38	2008	No	None	Yes	No	0	0	0	No	0	0	0	0	71.6
-1.46008	36.9023	55	0	2	4136.38	2009	No	None	Yes	No	0	0	0	No	0	0	0	0	59.2
-1.46008	36.9023	55	0	2	4136.38	2010	No	None	Yes	No	0	0	0	No	0	0	0	0	91.3
-1.46008	36.9023	55	0	2	4136.38	2011	No	None	Yes	No	0	0	0	No	0	0	0	0	82.6
-1.46008	36.9023	55	0	2	4136.38	2012	No	None	Yes	No	0	0	0	No	0	0	0	0	102.6
-1.46008	36.9023	55	0	2	4136.38	2013	No	None	Yes	No	0	0	0	No	0	0	0	0	74.1
-1.46008	36.9023	55	0	2	4136.38	2014	No	None	Yes	No	0	0	0	No	0	0	0	0	68.2
-1.46008	36.9023	55	0	2	4136.38	2015	Yes	Fonnap	No	No	0	0	0	No	0	0	0	0	81.9
-1.46008	36.9023	55	0	2	4136.38	2016	Yes	Fonnap	No	No	0	0	0	No	0	0	0	0	NA
-1.41872	36.8947	57	1	2	331.645	2007	No	None	Yes	Yes	1	1	0	Night	4	1	1	0	63.7
-1.41872	36.8947	57	1	2	331.645	2008	No	None	Yes	Yes	1	1	0	Night	3	1	1	0	71.6
-1.41872	36.8947	57	1	2	331.645	2009	No	None	Yes	No	0	0	0	No	0	0	0	0	59.2
-1.41872	36.8947	57	1	2	331.645	2010	No	None	Yes	Yes	1	1	0	Night	2	1	1	0	91.3
-1.41872	36.8947	57	1	2	331.645	2011	No	None	Yes	Yes	1	1	0	Night	2	2	2	0	82.6
-1.41872	36.8947	57	1	2	331.645	2012	No	Fonnap	No	Yes	1	1	0	Night	7	4	4	0	102.6
-1.41872	36.8947	57	1	2	331.645	2013	Yes	Fonnap	Yes	Yes	1	0	1	Day	2	2	0	2	74.1
-1.41872	36.8947	57	1	2	331.645	2014	No	Fonnap	No	Yes	1	1	0	Night	3	1	1	0	68.2
-1.41872	36.8947	57	1	2	331.645	2015	Yes	Fonnap	Yes	Yes	1	0	1	Day	10	1	0	1	81.9
-1.41872	36.8947	57	1	2	331.645	2016	Yes	Fonnap	No	Yes	1	0	1	Day	6	1	0	1	NA
-1.43959	36.8899	61	1	2	2618.76	2007	No	None	Yes	No	0	0	0	No	0	0	0	0	63.7
-1.43959	36.8899	61	1	2	2618.76	2008	No	None	Yes	No	0	0	0	No	0	0	0	0	71.6
-1.43959	36.8899	61	1	2	2618.76	2009	No	None	Yes	No	0	0	0	No	0	0	0	0	59.2
-1.43959	36.8899	61	1	0	2618.76	2010	No	None	Yes	Yes	1	1	0	Night	2	1	1	0	91.3
-1.43959	36.8899	61	1	2	2618.76	2011	No	None	Yes	No	0	0	0	No	0	0	0	0	82.6
-1.43959	36.8899	61	1	0	2618.76	2012	No	None	Yes	Yes	1	1	0	Night	2	1	1	0	102.6
-1.43959	36.8899	61	1	0	2618.76	2013	No	None	Yes	Yes	1	1	0	Night	2	1	1	0	74.1
-1.43959	36.8899	61	1	0	2618.76	2014	Yes	Fonnap	No	Yes	1	1	0	Night	1	1	1	0	68.2
-1.43959	36.8899	61	1	2	2618.76	2015	Yes	Fonnap	Yes	No	0	0	0	No	0	0	0	0	81.9
-1.43959	36.8899	61	1	2	2618.76	2016	Yes	Fonnap	No	No	0	0	0	No	0	0	0	0	NA
-1.4355	36.9417	62	1	2	309.255	2007	No	None	Yes	Yes	1	1	0	Night	10	4	4	0	63.7
-1.4355	36.9417	62	1	2	309.255	2008	No	None	Yes	Yes	1	1	0	Night	1	1	1	0	71.6
-1.4355	36.9417	62	1	2	309.255	2009	No	None	Yes	Yes	1	1	0	Night	2	2	2	0	59.2
-1.4355	36.9417	62	1	2	309.255	2010	No	None	Yes	Yes	1	1	1	Night	6	4	3	1	91.3
-1.4355	36.9417	62	1	2	309.255	2011	No	None	Yes	Yes	1	1	1	Night	8	5	4	1	82.6
-1.4355	36.9417	62	1	2	309.255	2012	Yes	Fonnap	No	Yes	1	1	0	Night	3	2	2	0	102.6
-1.4355	36.9417	62	1	2	309.255	2013	Yes	Fonnap	Yes	No	0	0	0	No	0	0	0	0	74.1
-1.4355	36.9417	62	1	2	309.255	2014	Yes	Fonnap	Yes	Yes	1	0	1	Day	8	5	0	5	68.2
-1.4355	36.9417	62	1	2	309.255	2015	Yes	Fonnap	Yes	Yes	1	0	1	Day	2	1	0	1	81.9
-1.4355	36.9417	62	1	2	309.255	2016	Yes	Fonnap	No	Yes	1	0	1	Day	3	2	0	2	NA
-1.44944	36.8933	63	0	2	3463.68	2007	No	None	Yes	No	0	0	0	No	0	0	0	0	63.7
-1.44944	36.8933	63	0	2	3463.68	2008	No	None	Yes	No	0	0	0	No	0	0	0	0	71.6
-1.44944	36.8933	63	0	2	3463.68	2009	No	None	Yes	No	0	0	0	No	0	0	0	0	59.2
-1.44944	36.8933	63	0	2	3463.68	2010	No	None	Yes	No	0	0	0	No	0	0	0	0	91.3
-1.44944	36.8933	63	0	2	3463.68	2011	No	None	Yes	Yes	1	1	0	Night	3	1	1	0	82.6
-1.44944	36.8933	63	0	2	3463.68	2012	Yes	Fonnap	No	No	0	0	0	No	0	0	0	0	102.6
-1.44944	36.8933	63	0	2	3463.68	2013	Yes	Fonnap	Yes	Yes	1	0	1	Day	1	1	0	1	74.1
-1.44944	36.8933	63	0	2	3463.68	2014	Yes	Fonnap	No	Yes	1	1	0	Night	31	1	1	0	68.2
-1.44944	36.8933	63	0	2	3463.68	2015	Yes	Fonnap	Yes	No	0	0	0	No	0	0	0	0	81.9
-1.44944	36.8933	63	0	2	3463.68	2016	Yes	Fonnap	No	No	0	0	0	No	0	0	0	0	NA
-1.43413	36.9298	65	1	0	271.284	2007	No	None	Yes	No	0	0	0	No	0	0	0	0	63.7
-1.43413	36.9298	65	1	0	271.284	2008	No	None	Yes	No	0	0	0	No	0	0	0	0	71.6
-1.43413	36.9298	65	1	0	271.284	2009	No	None	Yes	No	0	0	0	No	0	0	0	0	59.2
-1.43413	36.9298	65	1	0	271.284	2010	No	None	Yes	Yes	1	1	0	Night	2	2	2	0	91.3
-1.43413	36.9298	65	1	0	271.284	2011	No	None	Yes	No	0	0	0	No	0	0	0	0	82.6
-1.43413	36.9298	65	1	0	271.284	2012	No	None	Yes	Yes	1	1	0	Night	6	1	1	0	102.6
-1.43413	36.9298	65	1	0	271.284	2013	No	None	Yes	Yes	1	1	0	Night	2	1	1	0	74.1
-1.43413	36.9298	65	1	0	271.284	2014	No	None	Yes	Yes	1	1	0	Night	1	1	1	0	68.2
-1.43413	36.9298	65	1	0	271.284	2015	Yes	None	Yes	No	0	0	0	No	0	0	0	0	81.9
-1.43413	36.9298	65	1	0	271.284	2016	Yes	None	No	No	0	0	0	No	0	0	0	0	NA
-1.42827	36.918	66	1	0	211.08	2007	No	None	Yes	No	0	0	0	No	0	0	0	0	63.7
-1.42827	36.918	66	1	0	211.08	2008	No	None	Yes	No	0	0	0	No	0	0	0	0	71.6
-1.42827	36.918	66	1	0	211.08	2009	No	None	Yes	No	0	0	0	No	0	0	0	0	59.2
-1.42827	36.918	66	1	0	211.08	2010	No	None	Yes	No	0	0	0	No	0	0	0	0	91.3
-1.42827	36.918	66	1	0	211.08	2011	No	None	Yes	No	0	0	0	No	0	0	0	0	82.6
-1.42827	36.918	66	1	0	211.08	2012	No	None	Yes	No	0	0	0	No	0	0	0	0	102.6
-1.42827	36.918	66	1	0	211.08	2013	No	None	Yes	No	0	0	0	No	0	0	0	0	74.1
-1.42827	36.918	66	1	0	211.08	2014	Yes	Yesself	No	Yes	1	1	0	Night	1	1	1	0	68.2
-1.42827	36.918	66	1	0	211.08	2015	Yes	Yesself	Yes	No	0	0	0	No	0	0	0	0	81.9
-1.42827	36.918	66	1	0	211.08	2016	Yes	Yesself	No	No	0	0	0	No	0	0	0	0	NA
-1.43637	36.9149	67	1	0	1170.32	2007	No	None	Yes	Yes	1	1	0	Night	3	1	1	0	63.7
-1.43637	36.9149	67	1	0	1170.32	2008	No	None	Yes	No	0	0	0	No	0	0	0	0	71.6
-1.43637	36.9149	67	1	0	1170.32	2009	No	None	Yes	No	0	0	0	No	0	0	0	0	59.2
-1.43637	36.9149	67	1	0	1170.32	2010	No	None	Yes	Yes	1	1	0	Night	2	1	1	0	91.3
-1.43637	36.9149	67	1	0	1170.32	2011	No	None	Yes	Yes	1	1	0	Night	3	1	1	0	82.6
-1.43637	36.9149	67	1	0	1170.32	2012	No	None	Yes	Yes	1	1	0	Night	12	1	1	0	102.6
-1.43637	36.9149	67	1	0	1170.32	2013	No	None	Yes	No	0	0	0	No	0	0	0	0	74.1
-1.43637	36.9149	67	1	0	1170.32	2014	Yes	Fonnap	No	Yes	1	1	0	Night	2	1	1	0	68.2
-1.43637	36.9149	67	1	0	1170.32	2015	Yes	Fonnap	Yes	No	0	0	0	No	0	0	0	0	81.9
-1.43637	36.9149	67	1	0	1170.32	2016	Yes	Fonnap	No	No	0	0	0	No	0	0	0	0	NA
-1.44991	36.8928	70	1	2	3532.83	2007	No	None	Yes	No	0	0	0	No	0	0	0	0	63.7
-1.44991	36.8928	70	1	2	3532.83	2008	No	None	Yes	No	0	0	0	No	0	0	0	0	71.6
-1.44991	36.8928	70	1	2	3532.83	2009	No	None	Yes	No	0	0	0	No	0	0	0	0	59.2
-1.44991	36.8928	70	1	2	3532.83	2010	No	None	Yes	No	0	0	0	No	0	0	0	0	91.3
-1.44991	36.8928	70	1	2	3532.83	2011	No	None	Yes	No	0	0	0	No	0	0	0	0	82.6
-1.44991	36.8928	70	1	2	3532.83	2012	Yes	Fonnap	No	No	0	0	0	No	0	0	0	0	102.6
-1.44991	36.8928	70	1	2	3532.83	2013	Yes	Fonnap	Yes	No	0	0	0	No	0	0	0	0	74.1
-1.44991	36.8928	70	1	2	3532.83	2014	Yes	Fonnap	Yes	No	0	0	0	No	0	0	0	0	68.2
-1.44991	36.8928	70	1	2	3532.83	2015	Yes	Fonnap	Yes	No	0	0	0	No	0	0	0	0	81.9
-1.44991	36.8928	70	1	2	3532.83	2016	Yes	Fonnap	No	No	0	0	0	No	0	0	0	0	NA
-1.46027	36.9009	72	1	0	4215.68	2007	No	None	Yes	No	0	0	0	No	0	0	0	0	63.7
-1.46027	36.9009	72	1	0	4215.68	2008	No	None	Yes	No	0	0	0	No	0	0	0	0	71.6
-1.46027	36.9009	72	1	0	4215.68	2009	No	None	Yes	No	0	0	0	No	0	0	0	0	59.2
-1.46027	36.9009	72	1	0	4215.68	2010	No	None	Yes	No	0	0	0	No	0	0	0	0	91.3
-1.46027	36.9009	72	1	0	4215.68	2011	No	None	Yes	Yes	1	1	0	Night	4	2	2	0	82.6
-1.46027	36.9009	72	1	0	4215.68	2012	No	None	Yes	No	0	0	0	No	0	0	0	0	102.6
-1.46027	36.9009	72	1	0	4215.68	2013	Yes	Fonnap	No	No	0	0	0	No	0	0	0	0	74.1
-1.46027	36.9009	72	1	0	4215.68	2014	Yes	Fonnap	Yes	No	0	0	0	No	0	0	0	0	68.2
-1.46027	36.9009	72	1	0	4215.68	2015	Yes	Fonnap	Yes	Yes	1	1	0	Night	1	1	1	0	81.9
-1.46027	36.9009	72	1	0	4215.68	2016	Yes	Fonnap	No	No	0	0	0	No	0	0	0	0	NA
-1.43027	36.919	74	1	2	368.536	2007	No	None	Yes	Yes	1	1	0	Night	1	1	1	0	63.7
-1.43027	36.919	74	1	2	368.536	2008	No	None	Yes	Yes	1	1	0	Night	1	1	1	0	71.6
-1.43027	36.919	74	1	2	368.536	2009	No	None	Yes	No	0	0	0	No	0	0	0	0	59.2
-1.43027	36.919	74	1	2	368.536	2010	No	None	Yes	No	0	0	0	No	0	0	0	0	91.3
-1.43027	36.919	74	1	2	368.536	2011	No	None	Yes	No	0	0	0	No	0	0	0	0	82.6
-1.43027	36.919	74	1	2	368.536	2012	No	None	Yes	Yes	1	1	0	Night	1	1	1	0	102.6
-1.43027	36.919	74	1	2	368.536	2013	No	None	Yes	No	0	0	0	No	0	0	0	0	74.1
-1.43027	36.919	74	1	2	368.536	2014	No	None	Yes	Yes	1	1	0	Night	6	1	1	0	68.2
-1.43027	36.919	74	1	2	368.536	2015	No	None	Yes	No	0	0	0	No	0	0	0	0	81.9
-1.43027	36.919	74	1	2	368.536	2016	Yes	Fonnap	No	No	0	0	0	No	0	0	0	0	NA
-1.44414	36.9384	78	1	2	1467.5	2007	No	None	Yes	Yes	1	1	0	Night	1	1	1	0	63.7
-1.44414	36.9384	78	1	2	1467.5	2008	No	None	Yes	No	0	0	0	No	0	0	0	0	71.6
-1.44414	36.9384	78	1	2	1467.5	2009	No	None	Yes	No	0	0	0	No	0	0	0	0	59.2
-1.44414	36.9384	78	1	2	1467.5	2010	No	None	Yes	Yes	1	1	0	Night	2	1	1	0	91.3
-1.44414	36.9384	78	1	2	1467.5	2011	No	None	Yes	No	1	1	0	Night	1	1	1	0	82.6
-1.44414	36.9384	78	1	2	1467.5	2012	Yes	Fonnap	No	No	0	0	0	No	0	0	0	0	102.6
-1.44414	36.9384	78	1	2	1467.5	2013	No	Fonnap	No	No	0	0	0	No	0	0	0	0	74.1
-1.44414	36.9384	78	1	2	1467.5	2014	No	Fonnap	Yes	Yes	1	1	1	Night	3	2	1	1	68.2
-1.44414	36.9384	78	1	2	1467.5	2015	Yes	Fonnap	Yes	Yes	1	1	1	Night	14	4	1	3	81.9
-1.44414	36.9384	78	1	2	1467.5	2016	Yes	Fonnap	No	No	0	0	0	No	0	0	0	0	NA
-1.2425	36.5545	79	1	0	312.8	2007	No	None	Yes	No	0	0	0	No	0	0	0	0	63.7
-1.2425	36.5545	79	1	0	312.8	2008	No	None	Yes	Yes	1	1	0	Night	1	1	1	0	71.6
-1.2425	36.5545	79	1	0	312.8	2009	No	None	Yes	No	0	0	0	No	0	0	0	0	59.2
-1.2425	36.5545	79	1	0	312.8	2010	No	None	Yes	No	0	0	0	No	0	0	0	0	91.3
-1.2425	36.5545	79	1	0	312.8	2011	No	None	Yes	Yes	1	1	0	Night	9	2	2	0	82.6
-1.2425	36.5545	79	1	0	312.8	2012	No	None	Yes	Yes	1	1	0	Night	7	4	4	0	102.6
-1.2425	36.5545	79	1	0	312.8	2013	Yes	Fonnap	No	No	0	0	0	No	0	0	0	0	74.1
-1.2425	36.5545	79	1	0	312.8	2014	Yes	Fonnap	Yes	Yes	1	1	1	Night	3	2	1	1	68.2
-1.2425	36.5545	79	1	0	312.8	2015	Yes	Fonnap	Yes	Yes	1	0	1	Day	1	1	0	1	81.9
-1.2425	36.5545	79	1	0	312.8	2016	Yes	Fonnap	No	No	0	0	0	No	0	0	0	0	NA
-1.2425	36.5545	80	1	0	348.1	2007	No	None	Yes	No	0	0	0	No	0	0	0	0	63.7
-1.2425	36.5545	80	1	0	348.1	2008	No	None	Yes	Yes	1	1	0	Night	1	1	1	0	71.6
-1.2425	36.5545	80	1	0	348.1	2009	No	None	Yes	No	0	0	0	No	0	0	0	0	59.2
-1.2425	36.5545	80	1	0	348.1	2010	No	None	Yes	Yes	1	1	0	Night	2	1	1	0	91.3
-1.2425	36.5545	80	1	0	348.1	2011	No	None	Yes	No	0	0	0	No	0	0	0	0	82.6
-1.2425	36.5545	80	1	0	348.1	2012	No	None	Yes	Yes	1	1	0	Night	2	1	1	0	102.6
-1.2425	36.5545	80	1	0	348.1	2013	Yes	None	Yes	No	0	0	0	No	0	0	0	0	74.1
-1.2425	36.5545	80	1	0	348.1	2014	Yes	Fonnap	No	Yes	1	1	0	Night	7	2	2	0	68.2
-1.2425	36.5545	80	1	0	348.1	2015	Yes	Fonnap	Yes	No	0	0	0	No	0	0	0	0	81.9
-1.2425	36.5545	80	1	0	348.1	2016	Yes	Fonnap	No	No	0	0	0	No	0	0	0	0	NA
-1.43787	36.89	2	1	2	2441.12	2007	No	None	Yes	No	0	0	0	No	0	0	0	0	63.7
-1.43787	36.89	2	1	2	2441.12	2008	No	None	Yes	No	0	0	0	No	0	0	0	0	71.6
-1.43787	36.89	2	1	2	2441.12	2009	No	None	Yes	Yes	1	1	1	Night	3	2	1	1	59.2
-1.43787	36.89	2	1	2	2441.12	2010	No	None	Yes	No	0	0	0	No	0	0	0	0	91.3
-1.43787	36.89	2	1	2	2441.12	2011	No	None	Yes	Yes	1	1	0	Night	1	1	1	0	82.6
-1.43787	36.89	2	1	2	2441.12	2012	No	None	Yes	Yes	1	1	0	Night	2	2	2	0	102.6
-1.43787	36.89	2	1	2	2441.12	2013	No	None	Yes	No	0	0	0	No	0	0	0	0	74.1
-1.43787	36.89	2	1	2	2441.12	2014	No	None	Yes	Yes	1	1	1	Night	6	2	1	1	68.2
-1.43787	36.89	2	1	2	2441.12	2015	No	None	Yes	Yes	1	1	0	Night	12	2	2	0	81.9
-1.43787	36.89	2	1	2	2441.12	2016	Yes	Fonnap	No	Yes	1	1	0	Night	4	1	1	0	NA
	Sum of NoCases										Sum of DayCases										Sum of NightCases										Total Sum of NoCases	Total Sum of DayCases	Total Sum of NightCases
Code	59.2	63.7	68.2	71.6	74.1	81.9	82.6	91.3	102.6	NA	59.2	63.7	68.2	71.6	74.1	81.9	82.6	91.3	102.6	NA	59.2	63.7	68.2	71.6	74.1	81.9	82.6	91.3	102.6	NA
1	0	1	2	1	2	0	0	0	3	0	0	0	0	0	1	0	0	0	1	0	0	1	2	1	1	0	0	0	2	0	9	2	7
2	2	0	2	0	0	2	1	0	2	1	1	0	1	0	0	0	0	0	0	0	1	0	1	0	0	2	1	0	2	1	10	2	8
3	0	0	1	0	1	1	1	1	1	1	0	0	0	0	0	0	0	0	0	0	0	0	1	0	1	1	1	1	1	1	7	0	7
4	0	0	0	0	0	0	0	0	0	1	0	0	0	0	0	0	0	0	0	0	0	0	0	0	0	0	0	0	0	1	1	0	1
5	0	0	0	0	0	1	0	0	0	0	0	0	0	0	0	0	0	0	0	0	0	0	0	0	0	1	0	0	0	0	1	0	1
6	0	0	0	0	0	1	0	0	0	0	0	0	0	0	0	0	0	0	0	0	0	0	0	0	0	1	0	0	0	0	1	0	1
7	0	0	0	0	0	0	0	0	1	0	0	0	0	0	0	0	0	0	0	0	0	0	0	0	0	0	0	0	1	0	1	0	1
8	0	0	0	0	1	1	0	0	1	0	0	0	0	0	0	0	0	0	0	0	0	0	0	0	1	1	0	0	1	0	3	0	3
9	0	0	0	1	1	1	0	3	1	0	0	0	0	0	0	0	0	1	0	0	0	0	0	1	1	1	0	2	1	0	7	1	6
10	0	0	0	2	1	1	2	0	1	0	0	0	0	0	0	0	0	0	0	0	0	0	0	2	1	1	2	0	1	0	7	0	7
11	0	0	1	0	0	1	0	0	1	0	0	0	0	0	0	0	0	0	0	0	0	0	1	0	0	1	0	0	1	0	3	0	3
12	1	0	0	0	0	1	0	0	0	0	0	0	0	0	0	1	0	0	0	0	1	0	0	0	0	0	0	0	0	0	2	1	1
13	1	0	0	1	1	1	0	0	0	0	1	0	0	0	0	0	0	0	0	0	0	0	0	1	1	1	0	0	0	0	4	1	3
14	1	0	2	0	0	1	0	0	0	0	0	0	1	0	0	0	0	0	0	0	1	0	1	0	0	1	0	0	0	0	4	1	3
15	0	0	0	0	0	0	0	0	1	1	0	0	0	0	0	0	0	0	0	1	0	0	0	0	0	0	0	0	1	0	2	1	1
16	0	0	1	1	0	0	3	2	1	0	0	0	0	0	0	0	1	0	0	0	0	0	1	1	0	0	2	2	1	0	8	1	7
17	0	0	0	0	0	1	0	0	0	0	0	0	0	0	0	0	0	0	0	0	0	0	0	0	0	1	0	0	0	0	1	0	1
18	0	0	0	0	1	0	0	0	0	0	0	0	0	0	1	0	0	0	0	0	0	0	0	0	0	0	0	0	0	0	1	1	0
19	0	0	1	0	1	1	0	1	0	1	0	0	0	0	0	1	0	0	0	1	0	0	1	0	1	0	0	1	0	0	5	2	3
20	0	0	0	1	0	1	1	0	0	0	0	0	0	0	0	0	0	0	0	0	0	0	0	1	0	1	1	0	0	0	3	0	3
21	1	0	0	0	1	3	0	1	2	0	0	0	0	0	0	0	0	0	0	0	1	0	0	0	1	3	0	1	2	0	8	0	8
22	0	0	0	1	0	0	0	1	1	1	0	0	0	0	0	0	0	0	0	0	0	0	0	1	0	0	0	1	1	1	4	0	4
23	0	0	1	0	1	1	0	2	2	0	0	0	0	0	0	0	0	1	1	0	0	0	1	0	1	1	0	1	1	0	7	2	5
24	0	0	2	0	3	2	2	2	4	3	0	0	1	0	1	1	0	0	2	2	0	0	1	0	2	1	2	2	2	1	18	7	11
25	2	0	2	0	0	0	1	0	1	0	0	0	1	0	0	0	1	0	0	0	2	0	1	0	0	0	0	0	1	0	6	2	4
26	0	0	0	0	0	0	2	0	0	3	0	0	0	0	0	0	0	0	0	0	0	0	0	0	0	0	2	0	0	3	5	0	5
27	0	0	0	3	2	2	0	2	2	1	0	0	0	2	1	2	0	0	1	0	0	0	0	1	1	0	0	2	1	1	12	6	6
28	0	0	5	0	0	0	0	0	0	0	0	0	3	0	0	0	0	0	0	0	0	0	2	0	0	0	0	0	0	0	5	3	2
29	0	0	0	0	0	0	1	0	2	0	0	0	0	0	0	0	1	0	0	0	0	0	0	0	0	0	0	0	2	0	3	1	2
30	0	0	0	0	0	1	0	0	0	0	0	0	0	0	0	0	0	0	0	0	0	0	0	0	0	1	0	0	0	0	1	0	1
31	0	0	4	0	0	2	0	0	1	2	0	0	2	0	0	2	0	0	1	2	0	0	2	0	0	0	0	0	0	0	9	7	2
32	0	1	0	0	0	0	0	0	0	0	0	1	0	0	0	0	0	0	0	0	0	0	0	0	0	0	0	0	0	0	1	1	0
33	0	0	1	1	0	1	0	0	0	0	0	0	0	0	0	0	0	0	0	0	0	0	1	1	0	1	0	0	0	0	3	0	3
34	0	0	0	0	0	0	0	0	0	0	0	0	0	0	0	0	0	0	0	0	0	0	0	0	0	0	0	0	0	0	0	0	0
35	0	0	0	0	0	0	0	0	0	0	0	0	0	0	0	0	0	0	0	0	0	0	0	0	0	0	0	0	0	0	0	0	0
36	1	0	0	0	1	0	1	0	0	0	0	0	0	0	0	0	0	0	0	0	1	0	0	0	1	0	1	0	0	0	3	0	3
37	0	0	0	0	2	1	1	0	0	2	0	0	0	0	1	0	0	0	0	2	0	0	0	0	1	1	1	0	0	0	6	3	3
38	0	1	0	0	1	3	0	0	1	2	0	1	0	0	0	3	0	0	0	2	0	0	0	0	1	0	0	0	1	0	8	6	2
39	0	0	0	0	1	1	4	2	1	1	0	0	0	0	0	1	1	0	0	0	0	0	0	0	1	0	3	2	1	1	10	2	8
40	1	1	0	0	2	1	1	2	0	0	0	0	0	0	0	0	0	0	0	0	1	1	0	0	2	1	1	2	0	0	8	0	8
41	0	0	3	1	1	0	1	1	1	0	0	0	0	1	0	0	0	0	0	0	0	0	3	0	1	0	1	1	1	0	8	1	7
42	1	0	0	1	0	0	4	4	3	0	0	0	0	0	0	0	0	1	0	0	1	0	0	1	0	0	4	3	3	0	13	1	12
43	0	0	0	1	0	1	1	2	1	0	0	0	0	0	0	1	0	0	0	0	0	0	0	1	0	0	1	2	1	0	6	1	5
44	0	0	0	0	0	0	1	0	1	0	0	0	0	0	0	0	0	0	0	0	0	0	0	0	0	0	1	0	1	0	2	0	2
45	0	1	1	1	0	2	0	0	0	0	0	0	0	0	0	1	0	0	0	0	0	1	1	1	0	1	0	0	0	0	5	1	4
46	1	2	2	0	0	1	0	1	1	0	0	0	1	0	0	0	0	0	0	0	1	2	1	0	0	1	0	1	1	0	8	1	7
47	0	0	1	0	0	0	0	0	0	1	0	0	0	0	0	0	0	0	0	0	0	0	1	0	0	0	0	0	0	1	2	0	2
48	0	0	1	0	0	0	2	2	2	2	0	0	0	0	0	0	0	1	0	1	0	0	1	0	0	0	2	1	2	1	9	2	7
49	0	0	0	0	1	0	3	1	0	0	0	0	0	0	0	0	0	0	0	0	0	0	0	0	1	0	3	1	0	0	5	0	5
50	0	0	0	0	1	0	1	1	1	0	0	0	0	0	0	0	0	1	0	0	0	0	0	0	1	0	1	0	1	0	4	1	3
51	0	0	0	0	0	0	0	0	0	0	0	0	0	0	0	0	0	0	0	0	0	0	0	0	0	0	0	0	0	0	0	0	0
52	0	0	1	1	0	0	0	0	0	0	0	0	0	0	0	0	0	0	0	0	0	0	1	1	0	0	0	0	0	0	2	0	2
53	1	0	0	0	10	0	0	0	0	0	0	0	0	0	10	0	0	0	0	0	1	0	0	0	0	0	0	0	0	0	11	10	1
54	0	0	3	0	0	1	2	0	3	1	0	0	1	0	0	1	0	0	1	1	0	0	2	0	0	0	2	0	2	0	10	4	6
55	0	0	0	0	0	0	0	0	0	0	0	0	0	0	0	0	0	0	0	0	0	0	0	0	0	0	0	0	0	0	0	0	0
56	0	0	0	0	0	1	1	0	0	0	0	0	0	0	0	1	0	0	0	0	0	0	0	0	0	0	1	0	0	0	2	1	1
57	0	1	1	1	2	1	2	1	4	1	0	0	0	0	2	1	0	0	0	1	0	1	1	1	0	0	2	1	4	0	14	4	10
58	0	0	0	0	0	0	0	0	0	0	0	0	0	0	0	0	0	0	0	0	0	0	0	0	0	0	0	0	0	0	0	0	0
59	0	0	0	0	0	0	0	0	0	0	0	0	0	0	0	0	0	0	0	0	0	0	0	0	0	0	0	0	0	0	0	0	0
60	0	0	2	0	0	1	1	2	1	1	0	0	0	0	0	0	0	0	0	1	0	0	2	0	0	1	1	2	1	0	8	1	7
61	0	0	1	0	1	0	0	1	1	0	0	0	0	0	0	0	0	0	0	0	0	0	1	0	1	0	0	1	1	0	4	0	4
62	2	4	5	1	0	1	5	4	2	2	0	0	5	0	0	1	1	1	0	2	2	4	0	1	0	0	4	3	2	0	26	10	16
63	0	0	1	0	1	0	1	0	0	0	0	0	0	0	1	0	0	0	0	0	0	0	1	0	0	0	1	0	0	0	3	1	2
64	0	3	4	0	0	1	2	2	0	0	0	1	1	0	0	0	0	1	0	0	0	2	3	0	0	1	2	1	0	0	12	3	9
65	0	0	1	0	1	0	0	2	1	0	0	0	0	0	0	0	0	0	0	0	0	0	1	0	1	0	0	2	1	0	5	0	5
66	0	0	1	0	0	0	0	0	0	0	0	0	0	0	0	0	0	0	0	0	0	0	1	0	0	0	0	0	0	0	1	0	1
67	0	1	1	0	0	0	1	1	1	0	0	0	0	0	0	0	0	0	0	0	0	1	1	0	0	0	1	1	1	0	5	0	5
68	0	0	0	0	0	0	4	0	0	0	0	0	0	0	0	0	0	0	0	0	0	0	0	0	0	0	4	0	0	0	4	0	4
69	0	0	0	0	2	0	0	0	1	0	0	0	0	0	0	0	0	0	0	0	0	0	0	0	2	0	0	0	1	0	3	0	3
70	0	0	0	0	0	0	0	0	0	0	0	0	0	0	0	0	0	0	0	0	0	0	0	0	0	0	0	0	0	0	0	0	0
71	0	0	1	0	0	0	0	0	0	0	0	0	0	0	0	0	0	0	0	0	0	0	1	0	0	0	0	0	0	0	1	0	1
72	0	0	0	0	0	1	2	0	0	0	0	0	0	0	0	0	0	0	0	0	0	0	0	0	0	1	2	0	0	0	3	0	3
73	1	0	1	0	0	0	2	0	0	0	0	0	1	0	0	0	1	0	0	0	1	0	0	0	0	0	1	0	0	0	4	2	2
74	0	1	1	1	0	0	0	0	1	0	0	0	0	0	0	0	0	0	0	0	0	1	1	1	0	0	0	0	1	0	4	0	4
75	1	0	2	0	0	3	0	1	1	0	0	0	1	0	0	1	0	0	0	0	1	0	1	0	0	2	0	1	1	0	8	2	6
76	0	0	0	0	0	0	0	0	0	0	0	0	0	0	0	0	0	0	0	0	0	0	0	0	0	0	0	0	0	0	0	0	0
77	0	0	0	0	0	0	0	0	0	0	0	0	0	0	0	0	0	0	0	0	0	0	0	0	0	0	0	0	0	0	0	0	0
78	0	1	2	0	0	4	1	1	0	0	0	0	1	0	0	3	0	0	0	0	0	1	1	0	0	1	1	1	0	0	9	4	5
79	0	0	2	1	0	1	2	0	4	0	0	0	1	0	0	1	0	0	0	0	0	0	1	1	0	0	2	0	4	0	10	2	8
80	0	0	2	1	0	0	0	1	1	0	0	0	0	0	0	0	0	0	0	0	0	0	2	1	0	0	0	1	1	0	5	0	5
Grand Total	17	18	65	22	43	52	60	47	61	28	2	3	21	3	18	22	6	7	7	16	15	15	44	19	25	30	54	40	54	12	413	105	308

## Sheet: Com.Flashlight & Mean attack
lat	Lon	Code	Gr1	Gr2	DistPark	Years	Flashlight
-1.43734	36.8873	1	1	2	2510.35	2013	Yes
-1.43787	36.89	2	1	2	2441.12	2016	Yes
-1.43888	36.8875	3	1	2	2655.5	2014	Yes
-1.4467	36.8972	6	0	2	3008.77	2016	Yes
-1.41264	36.8851	10	1	2	547.665	2015	Yes
-1.41225	36.8843	11	1	2	536.096	2014	Yes
-1.41274	36.8781	15	1	2	620.85	2015	Yes		Years	Flashlight	Cummulative
-1.42459	36.9008	17	0	2	728.303	2012	Yes		2011	0	0
-1.42126	36.8901	19	1	2	755.673	2015	Yes		2012	6	6
-1.43353	36.9227	21	1	2	530.102	2014	Yes		2013	13	19
-1.43718	36.9148	22	1	2	1224.97	2013	Yes		2014	10	29
-1.44009	36.9404	25	1	2	833.929	2013	Yes		2015	9	38
-1.44357	36.8887	28	1	2	3077.21	2014	Yes		2016	5	43
-1.4494	36.8917	29	1	2	3532.36	2013	Yes
-1.42724	36.8644	34	1	2	2337.03	2013	Yes
-1.41715	36.8829	35	1	2	954.421	2015	Yes
-1.42088	36.8987	36	0	2	332.667	2016	Yes
-1.4258	36.9	37	1	2	769.245	2016	Yes
-1.42159	36.8913	38	1	2	734.209	2013	Yes
-1.41901	36.8929	39	1	2	403.973	2013	Yes
-1.42975	36.8999	41	1	2	1176.52	2015	Yes
-1.4216	36.9023	42	1	2	242.332	2014	Yes
-1.4254	36.9039	43	1	2	552.699	2013	Yes
-1.44909	36.9382	44	1	2	1795.53	2013	Yes
-1.44391	36.9383	45	1	2	1258.31	2014	Yes
-1.43599	36.9359	46	1	2	381.611	2012	Yes
-1.43925	36.9455	48	1	2	441.414	2015	Yes
-1.41317	36.8832	50	1	2	656.853	2014	Yes
-1.4206	36.8826	52	1	2	1177.51	2015	Yes
-1.46008	36.9023	55	0	2	4136.38	2015	Yes
-1.41872	36.8947	57	1	2	331.645	2013	Yes
-1.43959	36.8899	61	1	2	2618.76	2014	Yes
-1.4355	36.9417	62	1	2	309.255	2012	Yes
-1.44944	36.8933	63	0	2	3463.68	2012	Yes
-1.43413	36.9298	65	1	0	271.284	2015	Yes
-1.42827	36.918	66	1	0	211.08	2014	Yes
-1.43637	36.9149	67	1	0	1170.32	2014	Yes
-1.44991	36.8928	70	1	2	3532.83	2012	Yes
-1.46027	36.9009	72	1	0	4215.68	2013	Yes
-1.43027	36.919	74	1	2	368.536	2016	Yes
-1.44414	36.9384	78	1	2	1467.5	2012	Yes
-1.45401	36.9164	79	1	0	2884.72	2013	Yes
-1.42498	36.8991	80	1	0	728.303	2013	Yes
										Years	2007	2008	2009	2010	2011	2012	2013	2014	2015	2016
										Total Night	15	19	15	40	55	54	24	44	30	12
										Mean Nocturnal Attack	0.000513699	0.000650685	0.000513699	0.00136986	0.00188356	0.00184932	0.000821918	0.00150685	0.0010274	0.000410959
										Total day	3	3	2	7	6	7	18	21	22	16
										Mean Diurnal Attack	0.00010274	0.00010274	6.84932e-05	0.000239726	0.000205479	0.000239726	0.000616438	0.000719178	0.000753425	0.000547945
										Flashlight Comulative	0	0	0	0	0	6	19	29	38	43

## Sheet: Sheet5
Code	2007N	2007D	2008N	2008D	2009N	2009D	2010N	2010D	2011N	2011D	2012N	2012D	2013N	2013D	2014N	2014D	2015N	2015D	2016N	2016D	Total N	Total D	GT	YrsWo	YrsW	AttBFl	AttAFl	YrlAttBFl	YrlAttAFl
1	1	0	1	0	0	0	0	0	0	0	2	1	1	1	2	0	0	0	0	0	7	2	9	8	2	7	0	0.875	0
2	0	0	0	0	1	1	0	0	1	0	2	0	0	0	1	1	2	0	1	0	8	2	10
3	0	0	0	0	0	0	1	0	1	0	1	0	1	0	1	0	1	0	1	0	7	0	7
4	0	0	0	0	0	0	0	0	0	0	0	0	0	0	0	0	0	0	1	0	1	0	1
5	0	0	0	0	0	0	0	0	0	0	0	0	0	0	0	0	1	0	0	0	1	0	1
6	0	0	0	0	0	0	0	0	0	0	0	0	0	0	0	0	1	0	0	0	1	0	1
7	0	0	0	0	0	0	0	0	0	0	1	0	0	0	0	0	0	0	0	0	1	0	1
8	0	0	0	0	0	0	0	0	0	0	1	0	1	0	0	0	1	0	0	0	3	0	3
9	0	0	1	0	0	0	2	1	0	0	1	0	1	0	0	0	1	0	0	0	6	1	7
10	0	0	2	0	0	0	0	0	1	0	1	0	1	0	0	0	1	0	0	0	6	0	6
11	0	0	0	0	0	0	0	0	0	0	1	0	0	0	1	0	1	0	0	0	3	0	3
12	0	0	0	0	1	0	0	0	0	0	0	0	0	0	0	0	0	1	0	0	1	1	2
13	0	0	1	0	0	1	0	0	0	0	0	0	1	0	0	0	1	0	0	0	3	1	4
14	0	0	0	0	1	0	0	0	0	0	0	0	0	0	1	1	1	0	0	0	3	1	4
15	0	0	0	0	0	0	0	0	0	0	1	0	0	0	0	0	0	0	0	1	1	1	2
16	0	0	1	0	0	0	2	0	2	1	1	0	0	0	1	0	0	0	0	0	7	1	8
17	0	0	0	0	0	0	0	0	0	0	0	0	0	0	0	0	1	0	0	0	1	0	1
18	0	0	0	0	0	0	0	0	0	0	0	0	0	1	0	0	0	0	0	0	0	1	1
19	0	0	0	0	0	0	1	0	0	0	0	0	1	0	1	0	0	1	0	1	3	2	5
20	0	0	1	0	0	0	0	0	1	0	0	0	0	0	0	0	1	0	0	0	3	0	3
21	0	0	0	0	1	0	1	0	0	0	2	0	1	0	0	0	3	0	0	0	8	0	8
22	0	0	1	0	0	0	1	0	0	0	1	0	0	0	0	0	0	0	1	0	4	0	4
23	0	0	0	0	0	0	1	1	0	0	1	1	1	0	1	0	1	0	0	0	5	2	7
24	0	0	0	0	0	0	2	0	2	0	2	2	2	1	1	1	1	1	1	2	11	7	18
25	0	0	0	0	2	0	0	0	0	1	1	0	0	0	1	1	0	0	0	0	4	2	6
26	0	0	0	0	0	0	0	0	1	0	0	0	0	0	0	0	0	0	3	0	4	0	4
27	0	0	1	2	0	0	2	0	0	0	1	1	1	1	0	0	0	2	1	0	6	6	12
28	0	0	0	0	0	0	0	0	0	0	0	0	0	0	2	3	0	0	0	0	2	3	5
29	0	0	0	0	0	0	0	0	0	1	2	0	0	0	0	0	0	0	0	0	2	1	3
30	0	0	0	0	0	0	0	0	0	0	0	0	0	0	0	0	1	0	0	0	1	0	1
31	0	0	0	0	0	0	0	0	0	0	0	1	0	0	2	2	0	2	0	2	2	7	9
32	0	1	0	0	0	0	0	0	0	0	0	0	0	0	0	0	0	0	0	0	0	1	1
33	0	0	1	0	0	0	0	0	0	0	0	0	0	0	1	0	1	0	0	0	3	0	3
34	0	0	0	0	0	0	0	0	0	0	0	0	0	0	0	0	0	0	0	0	0	0	0
35	0	0	0	0	0	0	0	0	0	0	0	0	0	0	0	0	0	0	0	0	0	0	0
36	0	0	0	0	1	0	0	0	1	0	0	0	1	0	0	0	0	0	0	0	3	0	3
37	0	0	0	0	0	0	0	0	1	0	0	0	1	1	0	0	1	0	0	2	3	3	6
38	0	1	0	0	0	0	0	0	0	0	1	0	1	0	0	0	0	3	0	2	2	6	8
39	0	0	0	0	0	0	2	0	3	1	1	0	1	0	0	0	0	1	1	0	8	2	10
40	1	0	0	0	1	0	2	0	1	0	0	0	2	0	0	0	1	0	0	0	8	0	8
41	0	0	0	1	0	0	1	0	1	0	1	0	1	0	3	0	0	0	0	0	7	1	8
42	0	0	1	0	1	0	3	1	4	0	3	0	0	0	0	0	0	0	0	0	12	1	13
43	0	0	1	0	0	0	2	0	1	0	1	0	0	0	0	0	0	1	0	0	5	1	6
44	0	0	0	0	0	0	0	0	1	0	1	0	0	0	0	0	0	0	0	0	2	0	2
45	1	0	1	0	0	0	0	0	0	0	0	0	0	0	1	0	1	1	0	0	4	1	5
46	2	0	0	0	1	0	1	0	0	0	1	0	0	0	1	1	1	0	0	0	7	1	8
47	0	0	0	0	0	0	0	0	0	0	0	0	0	0	1	0	0	0	1	0	2	0	2
48	0	0	0	0	0	0	1	1	2	0	2	0	0	0	1	0	0	0	1	1	7	2	9
49	0	0	0	0	0	0	1	0	2	0	0	0	1	0	0	0	0	0	0	0	4	0	4
50	0	0	0	0	0	0	0	1	1	0	1	0	1	0	0	0	0	0	0	0	3	1	4
51	0	0	0	0	0	0	0	0	0	0	0	0	0	0	0	0	0	0	0	0	0	0	0
52	0	0	1	0	0	0	0	0	0	0	0	0	0	0	1	0	0	0	0	0	2	0	2
53	0	0	0	0	1	0	0	0	0	0	0	0	0	10	0	0	0	0	0	0	1	10	11
54	0	0	0	0	0	0	0	0	2	0	2	1	0	0	2	1	0	1	0	1	6	4	10
55	0	0	0	0	0	0	0	0	0	0	0	0	0	0	0	0	0	0	0	0	0	0	0
56	0	0	0	0	0	0	0	0	1	0	0	0	0	0	0	0	0	1	0	0	1	1	2
57	1	0	1	0	0	0	1	0	2	0	4	0	0	2	1	0	0	1	0	1	10	4	14
58	0	0	0	0	0	0	0	0	0	0	0	0	0	0	0	0	0	0	0	0	0	0	0
59	0	0	0	0	0	0	0	0	0	0	0	0	0	0	0	0	0	0	0	0	0	0	0
60	0	0	0	0	0	0	2	0	1	0	1	0	0	0	2	0	1	0	0	1	7	1	8
61	0	0	0	0	0	0	1	0	0	0	1	0	1	0	1	0	0	0	0	0	4	0	4
62	4	0	1	0	2	0	3	1	4	1	2	0	0	0	0	5	0	1	0	2	16	10	26
63	0	0	0	0	0	0	0	0	1	0	0	0	0	1	1	0	0	0	0	0	2	1	3
64	2	1	0	0	0	0	1	1	2	0	0	0	0	0	3	1	1	0	0	0	9	3	12
65	0	0	0	0	0	0	2	0	0	0	1	0	1	0	1	0	0	0	0	0	5	0	5
66	0	0	0	0	0	0	0	0	0	0	0	0	0	0	1	0	0	0	0	0	1	0	1
67	1	0	0	0	0	0	1	0	1	0	1	0	0	0	1	0	0	0	0	0	5	0	5
68	0	0	0	0	0	0	0	0	4	0	0	0	0	0	0	0	0	0	0	0	4	0	4
69	0	0	0	0	0	0	0	0	0	0	1	0	2	0	0	0	0	0	0	0	3	0	3
70	0	0	0	0	0	0	0	0	0	0	0	0	0	0	0	0	0	0	0	0	0	0	0
71	0	0	0	0	0	0	0	0	0	0	0	0	0	0	1	0	0	0	0	0	1	0	1
72	0	0	0	0	0	0	0	0	2	0	0	0	0	0	0	0	1	0	0	0	3	0	3
73	0	0	0	0	1	0	0	0	1	1	0	0	0	0	0	1	0	0	0	0	2	2	4
74	1	0	1	0	0	0	0	0	0	0	1	0	0	0	1	0	0	0	0	0	4	0	4
75	0	0	0	0	1	0	1	0	0	0	1	0	0	0	1	1	2	1	0	0	6	2	8
76	0	0	0	0	0	0	0	0	0	0	0	0	0	0	0	0	0	0	0	0	0	0	0
77	0	0	0	0	0	0	0	0	0	0	0	0	0	0	0	0	0	0	0	0	0	0	0
78	1	0	0	0	0	0	1	0	1	0	0	0	0	0	1	1	1	3	0	0	5	4	9
79	0	0	1	0	0	0	0	0	2	0	4	0	0	0	1	1	0	1	0	0	8	2	10
80	0	0	1	0	0	0	1	0	0	0	1	0	0	0	2	0	0	0	0	0	5	0	5
Grand Total	15	3	19	3	15	2	40	7	51	6	54	7	25	18	44	21	30	22	12	16	305	105	410

## Sheet: Sheet2
No	Code	Distance	NightCases	DayCases	NoCases	NoSpp
1	66	211.08	1	0	1	1
2	42	242.332	12	1	13	23		SubTotal			173	51	224	420
3	65	271.284	5	0	5	11		Mean			4.67568	1.37838	6.05405	11.3514
4	62	309.255	16	10	26	39		Stdev			3.49646	2.13894	4.93821	10.2095
5	47	313.788	2	0	2	3		Se			0.574814	0.35164	0.811836	1.67843
6	51	315.472	0	0	0	0		SubTotal			99	30	129	272
7	57	331.645	10	4	14	39		Mean			4.125	1.25	5.375	11.3333
8	36	332.667	3	0	3	6		Stdev			2.60956	2.13154	3.3468	9.43936
9	74	368.536	4	0	4	9		Se			0.532673	0.4351	0.683163	1.9268
10	75	373.024	6	2	8	12		SubTotal			26	19	45	97
11	46	381.611	7	1	8	10		Mean			2.16667	1.58333	3.75	8.08333
12	64	396.898	9	3	12	18		Stdev			2.91807	2.67848	5.15443	11.6264
13	39	403.973	8	2	10	22		Se			0.842375	0.77321	1.48796	3.35627
14	48	441.414	7	2	9	13		SubTotal			10	5	15	25
15	26	456.888	5	0	5	5		Mean			1.42857	0.714286	2.14286	3.57143
16	27	470.751	6	6	12	23		Stdev			2.29907	1.49603	3.62531	5.38074
17	18	488.488	0	1	1	1		Se			0.868966	0.565445	1.37024	2.03373
18	21	530.102	8	0	8	23
19	11	536.096	3	0	3	16
20	10	547.665	7	0	7	34
21	43	552.699	5	1	6	11
22	12	588.807	1	1	2	3			Distance	Bomas	Attack	Mean	Stdev	Se	% of Cases
23	68	593.732	4	0	4	4			0-1Km(n=37)	37	224	6.05405	4.93821	0.811836	54.2373
24	49	593.878	5	0	5	6			1-2Km(n=24)	24	129	5.375	3.3468	0.683163	31.2349
25	20	609.6	3	0	3	3			2-3Km(n=12)	12	45	3.75	5.15443	1.48796	10.8959
26	14	614.042	3	1	4	6			3-4Km(n=7)	7	15	2.14286	3.62531	1.37024	3.63196
27	15	620.85	1	1	2	4			Total	80	413	17.3219	17.0648	4.35319	100
28	13	631.271	3	1	4	9
29	50	656.853	3	1	4	4
30	17	728.303	1	0	1	3
31	80	728.303	5	0	5	12
32	38	734.209	2	6	8	13
33	19	755.673	3	2	5	6
34	37	769.245	3	3	6	13
35	25	833.929	4	2	6	6
36	40	949.052	8	0	8	9
37	35	954.421	0	0	0	0
SubTotal			173	51	224	420
Mean			4.67568	1.37838	6.05405	11.3514
Stdev			3.49646	2.13894	4.93821	10.2095
Se			0.574814	0.35164	0.811836	1.67843
1	67	1170.32	5	0	5	22
2	41	1176.52	7	1	8	17
3	52	1177.51	2	0	2	2
4	22	1224.97	4	0	4	12
5	45	1258.31	4	1	5	17
6	78	1467.5	5	4	9	21
7	23	1598.11	5	2	7	10
8	16	1788.83	7	1	8	29
9	44	1795.53	2	0	2	2
10	34	2337.03	0	0	0	0
11	53	2398.85	1	10	11	2
12	33	2404.78	3	0	3	5
13	2	2441.12	8	2	10	28
14	76	2504.78	0	0	0	0
15	60	2508.26	7	1	8	25
16	1	2510.35	7	2	9	13
17	61	2618.76	4	0	4	7
18	3	2655.5	7	0	7	17
19	8	2675.29	3	0	3	3
20	71	2748.74	1	0	1	1
21	73	2787.21	2	2	4	6
22	79	2884.72	8	2	10	21
23	9	2895.53	6	1	7	10
24	56	2955.15	1	1	2	2
SubTotal			99	30	129	272
Mean			4.125	1.25	5.375	11.3333
Stdev			2.60956	2.13154	3.3468	9.43936
Se			0.532673	0.4351	0.683163	1.9268
1	6	3008.77	1	0	1	2
2	28	3077.21	2	3	5	7
3	7	3112.41	1	0	1	1
4	59	3132.01	0	0	0	0
5	4	3178.7	1	0	1	1
6	24	3206.05	11	7	18	29
7	63	3463.68	2	1	3	35
8	69	3526.42	3	0	3	4
9	29	3532.36	2	1	3	3
10	70	3532.83	0	0	0	0
11	5	3684.84	1	0	1	5
12	31	3707.59	2	7	9	10
SubTotal			26	19	45	97
Mean			2.16667	1.58333	3.75	8.08333
Stdev			2.91807	2.67848	5.15443	11.6264
Se			0.842375	0.77321	1.48796	3.35627
1	30	4031.68	1	0	1	3
2	55	4136.38	0	0	0	0
3	72	4215.68	3	0	3	5
4	32	4391.34	0	1	1	2
5	54	4419.33	6	4	10	15
6	77	4567.7	0	0	0	0
7	58	4765.88	0	0	0	0
SubTotal			10	5	15	25
Mean			1.42857	0.714286	2.14286	3.57143
Stdev			2.29907	1.49603	3.62531	5.38074
Se			0.868966	0.565445	1.37024	2.03373

## Sheet: Sheet7
Years	Mean Distance
2007	1068.97
2008	1089.07
2009	844
2010	1017.13
2011	1594.46
2012	1558.53
2013	1380.66
2014	1642.73
2015	1605.75
2016	1523.64
Distance	Bomas	Attack	Mean	Stdev	Se	% of Cases
0-1Km(n=37)	37	224	6.05405	4.93821	0.811836	54.2373
1-2Km(n=24)	24	129	5.375	3.3468	0.683163	31.2349
2-3Km(n=12)	12	45	3.75	5.15443	1.48796	10.8959
3-4Km(=7)	7	15	2.14286	3.62531	1.37024	3.63196
Total	80	413	17.3219	17.0648	4.35319	100
								2001
								0.008011

## Sheet: Sheet1
Years	Mean Distance
2007	1068.97
2008	1089.07
2009	844
2010	1017.13
2011	1594.46
2012	1558.53
2013	1380.66
2014	1642.73
2015	1605.75
2016	1523.64

[truncated: 3 more sheets: Attack Before& After, Distance of Attack, Day Cases]
